# Supplementary material for: 1-(1H-Benzimidazol-2-yl)-4-nitro­benzene dimethyl­formamide solvate
Source: Acta Crystallogr Sect E Struct Rep Online. 2009 Feb 21;65(Pt 3):o557. doi: 10.1107/S1600536809005315 (PMC2968547; doi:10.1107/S1600536809005315)
Supplement: Supplementary file 1 [file e-65-0o557-sup1.cif]

##############################################################################
###                                                                        ###
###        Electronic paper (Acta Crystallographica Section E)             ###
###                                                                        ###
##############################################################################
#                                                                            #
# This CIF contains the data in a paper accepted for publication in Acta     #
# Crystallographica Section E. It conforms to the requirements of Notes      #
# for Authors for Section E, and has been peer reviewed under the auspices   #
# of the IUCr Commission on Journals.                                        #
#                                                                            #
# Full details of the Crystallographic Information File format               #
# are given in the paper "The Crystallographic Information File (CIF):       #
# a New Standard Archive File for Crystallography" by S. R. Hall, F. H.      #
# Allen and I. D. Brown [Acta Cryst. (1991), A47, 655-685].                  #
#                                                                            #
# The current version of the core CIF dictionary is obtainable from          #
# ftp://ftp.iucr.org/pub/cif_core.dic. The current version number is 2.4.    #
#                                                                            #
# Software is freely available for graphical display of the structure(s) in  #
# this CIF.  For information consult the CIF home page http://www.iucr.org/  #
# cif/home.html                                                              #
#                                                                            #
# This file may be used for bona fide research purposes within the           #
# scientific community so long as proper attribution is given to the journal # 
# article from which it was obtained.                                        #
#                                                                            #
##############################################################################
                                             
data_I
_audit_creation_method     SHELXL-97
_chemical_name_systematic
;
1-(1<i>H</i>-Benzimidazol-2-yl)-4-nitrobenzene dimethylformamide solvate
;
_chemical_name_common     ?
_chemical_formula_moiety     'C13 H9 N3 O2, C3 H7 N O'
_chemical_formula_sum     'C16 H16 N4 O3'
_chemical_formula_iupac     'C13 H9 N3 O2, C3 H7 N O'
_chemical_formula_weight     312.33
_chemical_melting_point     ?
_symmetry_cell_setting     'Triclinic'
_symmetry_space_group_name_H-M     'P -1'
_symmetry_space_group_name_Hall     '-P 1'
loop_
    _symmetry_equiv_pos_as_xyz
    'x, y, z'
    '-x, -y, -z'
_cell_length_a     6.6228(13)
_cell_length_b     10.601(2)
_cell_length_c     11.886(2)
_cell_angle_alpha     84.534(10)
_cell_angle_beta     74.13(2)
_cell_angle_gamma     81.53(3)
_cell_volume     792.6(3)
_cell_formula_units_Z     2
_cell_measurement_reflns_used     5280
_cell_measurement_theta_min     3.225
_cell_measurement_theta_max     27.41
_cell_measurement_temperature     291(2)
_exptl_crystal_description     block
_exptl_crystal_colour     yellow
_exptl_crystal_size_max     0.30
_exptl_crystal_size_mid     0.26
_exptl_crystal_size_min     0.24
_exptl_crystal_density_diffrn     1.309
_exptl_crystal_density_meas     ?
_exptl_crystal_density_method     'not measured'
_exptl_crystal_F_000     328
_exptl_absorpt_coefficient_mu     0.093
_exptl_absorpt_correction_type     'multi-scan'
_exptl_absorpt_process_details     '(CrystalClear; Rigaku, 2005)'
_exptl_absorpt_correction_T_min     0.96
_exptl_absorpt_correction_T_max     0.98
_exptl_special_details
;
;
_diffrn_ambient_temperature     291(2)
_diffrn_radiation_type     MoK\a
_diffrn_radiation_wavelength     0.71073
_diffrn_radiation_source     'fine-focus sealed tube'
_diffrn_radiation_monochromator     graphite
_diffrn_measurement_device_type     'Rigaku Mercury2'
_diffrn_measurement_method     'CCD_Profile_fitting'
_diffrn_detector_area_resol_mean     13.6612
_diffrn_reflns_number     7352
_diffrn_reflns_av_R_equivalents     0.0448
_diffrn_reflns_av_sigmaI/netI     0.0607
_diffrn_reflns_theta_min     3.22
_diffrn_reflns_theta_max     25.99
_diffrn_reflns_theta_full     25.99
_diffrn_measured_fraction_theta_max     0.996
_diffrn_measured_fraction_theta_full     0.996
_diffrn_reflns_limit_h_min     -8
_diffrn_reflns_limit_h_max     8
_diffrn_reflns_limit_k_min     -13
_diffrn_reflns_limit_k_max     12
_diffrn_reflns_limit_l_min     -14
_diffrn_reflns_limit_l_max     14
_diffrn_standards_number     0
_diffrn_standards_interval_count     .
_diffrn_standards_interval_time     .
_diffrn_standards_decay_%     ?
_refine_special_details
;
Refinement of <i>F</i>^2^ against ALL reflections. The weighted <i>R</i>-factor
<i>wR</i> and goodness of fit <i>S</i> are based on <i>F</i>^2^, conventional
<i>R</i>-factors <i>R</i> are based on <i>F</i>, with <i>F</i> set to zero for
negative <i>F</i>^2^. The threshold expression of <i>F</i>^2^ >
\s(<i>F</i>^2^) is used only for calculating <i>R</i>-factors(gt) <i>etc</i>.
and is not relevant to the choice of reflections for refinement.
<i>R</i>-factors based on <i>F</i>^2^ are statistically about twice as large
as those based on <i>F</i>, and <i>R</i>- factors based on ALL data will be
even larger.
;
_reflns_number_total     3102
_reflns_number_gt     1567
_reflns_threshold_expression     I>2\s(I)
_refine_ls_structure_factor_coef     Fsqd
_refine_ls_matrix_type     full
_refine_ls_R_factor_all     0.1302
_refine_ls_R_factor_gt     0.0603
_refine_ls_wR_factor_gt     0.1216
_refine_ls_wR_factor_ref     0.1378
_refine_ls_goodness_of_fit_ref     1.013
_refine_ls_restrained_S_all     1.013
_refine_ls_number_reflns     3102
_refine_ls_number_parameters     210
_refine_ls_number_restraints     0
_refine_ls_hydrogen_treatment     constr
_refine_ls_weighting_scheme     calc
_refine_ls_weighting_details
                 'calc w=1/[\s^2^(Fo^2^)+(0.0586P)^2^] where P=(Fo^2^+2Fc^2^)/3'
_atom_sites_solution_hydrogens     geom
_atom_sites_solution_primary     direct
_atom_sites_solution_secondary     difmap
_refine_ls_shift/su_max     0.000
_refine_ls_shift/su_mean     0.000
_refine_diff_density_max     0.120
_refine_diff_density_min     -0.195
_refine_ls_extinction_method     none
_refine_ls_extinction_coef     ?
loop_
    _atom_type_symbol
    _atom_type_description
    _atom_type_scat_dispersion_real
    _atom_type_scat_dispersion_imag
    _atom_type_scat_source
    'C' 'C' 0.0033 0.0016
                         'International Tables Vol C Tables 4.2.6.8 and 6.1.1.4'
    'H' 'H' 0.0000 0.0000
                         'International Tables Vol C Tables 4.2.6.8 and 6.1.1.4'
    'N' 'N' 0.0061 0.0033
                         'International Tables Vol C Tables 4.2.6.8 and 6.1.1.4'
    'O' 'O' 0.0106 0.0060
                         'International Tables Vol C Tables 4.2.6.8 and 6.1.1.4'
_computing_data_collection     'CrystalClear (Rigaku, 2005)'
_computing_cell_refinement     'CrystalClear (Rigaku, 2005)'
_computing_data_reduction     'CrystalClear (Rigaku, 2005)'
_computing_structure_solution     'SHELXS97 (Sheldrick, 2008)'
_computing_structure_refinement     'SHELXL97 (Sheldrick, 2008)'
_computing_molecular_graphics     'SHELXTL (Sheldrick, 2008)'
_computing_publication_material     'SHELXTL (Sheldrick, 2008)'
loop_
    _atom_site_type_symbol
    _atom_site_label
    _atom_site_fract_x
    _atom_site_fract_y
    _atom_site_fract_z
    _atom_site_U_iso_or_equiv
    _atom_site_adp_type
    _atom_site_calc_flag
    _atom_site_refinement_flags
    _atom_site_occupancy
    _atom_site_disorder_assembly
    _atom_site_disorder_group
    C C1 -0.0895(4) 0.3267(2) 0.7884(2) 0.0599(6) Uani d . 1 . .
    C C2 -0.2701(4) 0.3902(2) 0.8605(2) 0.0798(8) Uani d . 1 . .
    H H2A -0.2737 0.4732 0.8809 0.096 Uiso calc R 1 . .
    C C3 -0.4438(5) 0.3249(3) 0.9006(2) 0.0857(8) Uani d . 1 . .
    H H3A -0.5668 0.3643 0.9497 0.103 Uiso calc R 1 . .
    C C4 -0.4385(4) 0.2011(2) 0.8689(2) 0.0798(8) Uani d . 1 . .
    H H4A -0.5584 0.1597 0.8973 0.096 Uiso calc R 1 . .
    C C5 -0.2605(4) 0.1383(2) 0.7965(2) 0.0658(7) Uani d . 1 . .
    H H5A -0.2587 0.0557 0.7756 0.079 Uiso calc R 1 . .
    C C6 -0.0832(4) 0.20250(19) 0.75577(18) 0.0540(6) Uani d . 1 . .
    C C7 0.2234(4) 0.26232(18) 0.67137(18) 0.0535(6) Uani d . 1 . .
    C C8 0.4421(4) 0.26378(18) 0.60121(18) 0.0520(6) Uani d . 1 . .
    C C9 0.5535(4) 0.36846(19) 0.5917(2) 0.0605(6) Uani d . 1 . .
    H H9A 0.4864 0.4414 0.6308 0.073 Uiso calc R 1 . .
    C C10 0.7583(4) 0.3659(2) 0.5264(2) 0.0610(6) Uani d . 1 . .
    H H10A 0.8299 0.4365 0.5202 0.073 Uiso calc R 1 . .
    C C11 0.8578(4) 0.2568(2) 0.46957(19) 0.0564(6) Uani d . 1 . .
    C C12 0.7539(4) 0.1508(2) 0.4773(2) 0.0667(7) Uani d . 1 . .
    H H12A 0.8226 0.0777 0.4389 0.080 Uiso calc R 1 . .
    C C13 0.5471(4) 0.1560(2) 0.5427(2) 0.0670(7) Uani d . 1 . .
    H H13A 0.4757 0.0855 0.5480 0.080 Uiso calc R 1 . .
    C C14 0.7196(4) 0.3189(2) 0.2083(2) 0.0751(7) Uani d . 1 . .
    H H14A 0.5807 0.3254 0.2545 0.090 Uiso calc R 1 . .
    C C15 1.0088(5) 0.1989(3) 0.0766(3) 0.1051(10) Uani d . 1 . .
    H H15A 1.0684 0.2774 0.0694 0.158 Uiso calc R 1 . .
    H H15B 1.0053 0.1771 0.0006 0.158 Uiso calc R 1 . .
    H H15C 1.0940 0.1320 0.1093 0.158 Uiso calc R 1 . .
    C C16 0.6700(5) 0.1095(2) 0.1649(3) 0.1028(10) Uani d . 1 . .
    H H16A 0.5303 0.1337 0.2136 0.154 Uiso calc R 1 . .
    H H16B 0.7355 0.0352 0.2002 0.154 Uiso calc R 1 . .
    H H16C 0.6612 0.0908 0.0891 0.154 Uiso calc R 1 . .
    N N1 0.1073(3) 0.36303(15) 0.73324(16) 0.0621(5) Uani d . 1 . .
    H H1A 0.1515 0.4383 0.7376 0.074 Uiso d R 1 . .
    N N2 0.1147(3) 0.16428(15) 0.68163(16) 0.0564(5) Uani d . 1 . .
    N N3 1.0776(3) 0.2533(2) 0.39914(18) 0.0720(6) Uani d . 1 . .
    N N4 0.7958(3) 0.21395(17) 0.15256(17) 0.0647(6) Uani d . 1 . .
    O O1 1.1681(3) 0.34815(17) 0.39184(17) 0.0937(6) Uani d . 1 . .
    O O2 1.1653(3) 0.15534(18) 0.35180(19) 0.1073(7) Uani d . 1 . .
    O O3 0.8186(3) 0.40844(16) 0.20342(19) 0.1109(8) Uani d . 1 . .
loop_
    _atom_site_aniso_label
    _atom_site_aniso_U_11
    _atom_site_aniso_U_22
    _atom_site_aniso_U_33
    _atom_site_aniso_U_12
    _atom_site_aniso_U_13
    _atom_site_aniso_U_23
    C1 0.0662(17) 0.0574(14) 0.0553(15) -0.0032(13) -0.0130(13) -0.0147(12)
    C2 0.086(2) 0.0740(17) 0.0737(18) -0.0067(16) -0.0048(16) -0.0276(14)
    C3 0.071(2) 0.100(2) 0.0763(19) -0.0065(17) 0.0020(15) -0.0251(16)
    C4 0.076(2) 0.0857(19) 0.0749(19) -0.0169(15) -0.0098(16) -0.0081(15)
    C5 0.0683(18) 0.0643(15) 0.0641(16) -0.0103(14) -0.0141(14) -0.0081(13)
    C6 0.0637(16) 0.0493(12) 0.0487(14) -0.0006(11) -0.0159(13) -0.0085(10)
    C7 0.0644(17) 0.0431(12) 0.0561(15) 0.0000(11) -0.0212(13) -0.0119(11)
    C8 0.0579(15) 0.0467(12) 0.0517(14) -0.0007(11) -0.0159(12) -0.0096(10)
    C9 0.0636(17) 0.0448(13) 0.0702(16) 0.0021(11) -0.0139(14) -0.0144(11)
    C10 0.0647(17) 0.0475(12) 0.0715(16) -0.0054(11) -0.0179(14) -0.0103(12)
    C11 0.0571(15) 0.0576(14) 0.0540(14) -0.0015(12) -0.0149(12) -0.0094(11)
    C12 0.0693(18) 0.0543(14) 0.0756(18) -0.0022(13) -0.0139(15) -0.0237(12)
    C13 0.0667(18) 0.0564(14) 0.0773(17) -0.0107(12) -0.0098(15) -0.0243(13)
    C14 0.0786(19) 0.0670(16) 0.0733(18) 0.0010(15) -0.0107(15) -0.0157(14)
    C15 0.086(2) 0.116(2) 0.097(2) 0.0080(18) -0.0026(19) -0.0213(18)
    C16 0.126(3) 0.0753(18) 0.118(3) -0.0349(19) -0.041(2) -0.0015(17)
    N1 0.0643(13) 0.0478(10) 0.0726(13) -0.0072(9) -0.0103(11) -0.0195(9)
    N2 0.0595(13) 0.0482(10) 0.0629(13) -0.0041(9) -0.0176(11) -0.0098(9)
    N3 0.0658(15) 0.0694(14) 0.0772(15) -0.0028(12) -0.0122(12) -0.0158(12)
    N4 0.0693(14) 0.0548(11) 0.0672(13) -0.0039(10) -0.0117(11) -0.0145(10)
    O1 0.0768(13) 0.0837(12) 0.1160(16) -0.0240(11) -0.0070(11) -0.0164(11)
    O2 0.0802(14) 0.0926(14) 0.1324(18) -0.0057(11) 0.0111(12) -0.0483(13)
    O3 0.1330(19) 0.0708(12) 0.1336(18) -0.0294(12) -0.0241(14) -0.0360(12)
_geom_special_details
;
All e.s.d.'s (except the e.s.d. in the dihedral angle between two l.s. planes)
are estimated using the full covariance matrix. The cell e.s.d.'s are taken
into account individually in the estimation of e.s.d.'s in distances, angles
and torsion angles; correlations between e.s.d.'s in cell parameters are only
used when they are defined by crystal symmetry. An approximate (isotropic)
treatment of cell e.s.d.'s is used for estimating e.s.d.'s involving l.s.
planes.
;
loop_
    _geom_bond_atom_site_label_1
    _geom_bond_atom_site_label_2
    _geom_bond_site_symmetry_2
    _geom_bond_distance
    _geom_bond_publ_flag
    C1 N1 . 1.381(3) ?
    C1 C2 . 1.389(3) ?
    C1 C6 . 1.400(3) ?
    C2 C3 . 1.379(3) ?
    C2 H2A . 0.9300 ?
    C3 C4 . 1.393(3) ?
    C3 H3A . 0.9300 ?
    C4 C5 . 1.377(3) ?
    C4 H4A . 0.9300 ?
    C5 C6 . 1.392(3) ?
    C5 H5A . 0.9300 ?
    C6 N2 . 1.392(3) ?
    C7 N2 . 1.327(2) ?
    C7 N1 . 1.368(2) ?
    C7 C8 . 1.462(3) ?
    C8 C13 . 1.387(3) ?
    C8 C9 . 1.400(3) ?
    C9 C10 . 1.364(3) ?
    C9 H9A . 0.9300 ?
    C10 C11 . 1.381(3) ?
    C10 H10A . 0.9300 ?
    C11 C12 . 1.385(3) ?
    C11 N3 . 1.464(3) ?
    C12 C13 . 1.374(3) ?
    C12 H12A . 0.9300 ?
    C13 H13A . 0.9300 ?
    C14 O3 . 1.219(3) ?
    C14 N4 . 1.313(3) ?
    C14 H14A . 0.9300 ?
    C15 N4 . 1.448(3) ?
    C15 H15A . 0.9600 ?
    C15 H15B . 0.9600 ?
    C15 H15C . 0.9600 ?
    C16 N4 . 1.454(3) ?
    C16 H16A . 0.9600 ?
    C16 H16B . 0.9600 ?
    C16 H16C . 0.9600 ?
    N1 H1A . 0.8998 ?
    N3 O2 . 1.220(2) ?
    N3 O1 . 1.229(2) ?
loop_
    _geom_angle_atom_site_label_1
    _geom_angle_atom_site_label_2
    _geom_angle_atom_site_label_3
    _geom_angle_site_symmetry_1
    _geom_angle_site_symmetry_3
    _geom_angle
    _geom_angle_publ_flag
    N1 C1 C2 . . 132.3(2) ?
    N1 C1 C6 . . 105.77(19) ?
    C2 C1 C6 . . 121.9(2) ?
    C3 C2 C1 . . 117.2(2) ?
    C3 C2 H2A . . 121.4 ?
    C1 C2 H2A . . 121.4 ?
    C2 C3 C4 . . 121.3(2) ?
    C2 C3 H3A . . 119.4 ?
    C4 C3 H3A . . 119.4 ?
    C5 C4 C3 . . 121.8(3) ?
    C5 C4 H4A . . 119.1 ?
    C3 C4 H4A . . 119.1 ?
    C4 C5 C6 . . 117.8(2) ?
    C4 C5 H5A . . 121.1 ?
    C6 C5 H5A . . 121.1 ?
    C5 C6 N2 . . 130.4(2) ?
    C5 C6 C1 . . 120.1(2) ?
    N2 C6 C1 . . 109.5(2) ?
    N2 C7 N1 . . 112.44(19) ?
    N2 C7 C8 . . 124.12(18) ?
    N1 C7 C8 . . 123.44(19) ?
    C13 C8 C9 . . 117.9(2) ?
    C13 C8 C7 . . 119.0(2) ?
    C9 C8 C7 . . 123.09(19) ?
    C10 C9 C8 . . 121.5(2) ?
    C10 C9 H9A . . 119.3 ?
    C8 C9 H9A . . 119.3 ?
    C9 C10 C11 . . 119.0(2) ?
    C9 C10 H10A . . 120.5 ?
    C11 C10 H10A . . 120.5 ?
    C10 C11 C12 . . 121.5(2) ?
    C10 C11 N3 . . 119.3(2) ?
    C12 C11 N3 . . 119.2(2) ?
    C13 C12 C11 . . 118.5(2) ?
    C13 C12 H12A . . 120.7 ?
    C11 C12 H12A . . 120.7 ?
    C12 C13 C8 . . 121.7(2) ?
    C12 C13 H13A . . 119.2 ?
    C8 C13 H13A . . 119.2 ?
    O3 C14 N4 . . 124.4(3) ?
    O3 C14 H14A . . 117.8 ?
    N4 C14 H14A . . 117.8 ?
    N4 C15 H15A . . 109.5 ?
    N4 C15 H15B . . 109.5 ?
    H15A C15 H15B . . 109.5 ?
    N4 C15 H15C . . 109.5 ?
    H15A C15 H15C . . 109.5 ?
    H15B C15 H15C . . 109.5 ?
    N4 C16 H16A . . 109.5 ?
    N4 C16 H16B . . 109.5 ?
    H16A C16 H16B . . 109.5 ?
    N4 C16 H16C . . 109.5 ?
    H16A C16 H16C . . 109.5 ?
    H16B C16 H16C . . 109.5 ?
    C7 N1 C1 . . 107.00(17) ?
    C7 N1 H1A . . 126.3 ?
    C1 N1 H1A . . 126.7 ?
    C7 N2 C6 . . 105.30(17) ?
    O2 N3 O1 . . 122.4(2) ?
    O2 N3 C11 . . 118.7(2) ?
    O1 N3 C11 . . 118.9(2) ?
    C14 N4 C15 . . 120.7(2) ?
    C14 N4 C16 . . 121.4(2) ?
    C15 N4 C16 . . 117.9(2) ?
loop_
    _geom_hbond_atom_site_label_D
    _geom_hbond_atom_site_label_H
    _geom_hbond_atom_site_label_A
    _geom_hbond_site_symmetry_A
    _geom_hbond_distance_DH
    _geom_hbond_distance_HA
    _geom_hbond_distance_DA
    _geom_hbond_angle_DHA
    N1 H1A O3 2_666 0.90 1.89 2.753(2) 160.9
data_global
_journal_date_recd_electronic     2009-02-04
_journal_date_accepted     2009-02-14
_journal_name_full     'Acta Crystallographica, Section E'
_journal_year     2009
_journal_volume     65
_journal_issue      3
_journal_page_first     o557
_journal_page_last     o557
_journal_paper_category     QO
_journal_coeditor_code     RZ2294
_publ_contact_author_name     'De-Hong Wu*'
_publ_contact_author_address
;
Ordered Matter Science Research Center,College of Chemistry and Chemical
Engineering, Southeast University, Nanjing 210096, P. R. China.
;
_publ_contact_author_email     'wudh1971@sohu.com'
_publ_contact_author_fax     ?
_publ_contact_author_phone     ?
_publ_section_title
;
1-(1<i>H</i>-Benzimidazol-2-yl)-4-nitrobenzene dimethylformamide solvate
;
loop_
    _publ_author_name
    _publ_author_footnote
    _publ_author_address
    'Wu, De-Hong' .
;
Ordered Matter Science Research Center
College of Chemistry and Chemical Engineering
Southeast University
Nanjing 210096
People's Republic of China
;
_publ_section_synopsis     .
