# Supplementary material for: 1-(1H-Benzimidazol-2-yl)-4-nitro­benzene dimethyl­formamide solvate
Source: Acta Crystallogr Sect E Struct Rep Online. 2009 Feb 21;65(Pt 3):o557. doi: 10.1107/S1600536809005315 (PMC2968547; doi:10.1107/S1600536809005315)
Supplement: Supplementary file 2 [file e-65-0o557-Isup2.hkl]

# 
# h,k,l, Fc-squared, Fo-squared, sigma(Fo-squared) and status flag 
# 
data_I
_shelx_title ' a in P1                          P-1' 
_shelx_refln_list_code          4 
_shelx_F_calc_maximum      114.50 
_exptl_crystal_F_000       327.92 
_reflns_d_resolution_high  0.8109 
 
loop_ 
 _symmetry_equiv_pos_as_xyz 
 'x, y, z' 
 '-x, -y, -z' 
 
_cell_length_a     6.6228 
_cell_length_b    10.6010 
_cell_length_c    11.8860 
_cell_angle_alpha  84.534 
_cell_angle_beta   74.130 
_cell_angle_gamma  81.530 
 
_shelx_F_squared_multiplier     1.000 
 
loop_ 
 _refln_index_h 
 _refln_index_k 
 _refln_index_l 
 _refln_F_squared_calc 
 _refln_F_squared_meas 
 _refln_F_squared_sigma 
 _refln_observed_status 
   1   0   0      876.21      830.97      2.99 o 
   2   0   0      393.40      373.52      4.38 o 
   3   0   0     1533.05     1645.76     11.52 o 
   4   0   0        3.35        3.05      1.15 o 
   5   0   0        6.92        7.96      1.79 o 
   6   0   0       46.69       37.06      3.59 o 
   7   0   0        4.65        3.20      2.85 o 
  -7   1   0        0.00        0.00      2.21 o 
  -6   1   0       10.63       12.18      2.84 o 
  -5   1   0       69.12       70.51      3.98 o 
  -4   1   0       11.46       10.21      1.18 o 
  -3   1   0      439.88      428.95      9.37 o 
  -2   1   0     1151.41     1088.23      9.05 o 
  -1   1   0     1789.77     1683.41      7.54 o 
   1   1   0     1305.65     1254.85      4.28 o 
   2   1   0      741.74      692.13      5.18 o 
   3   1   0       26.01       26.81      1.54 o 
   4   1   0        2.84        5.41      1.01 o 
   5   1   0       98.11      100.76      3.11 o 
   6   1   0        2.44        8.13      3.08 o 
   7   1   0        0.40        0.00      2.17 o 
  -7   2   0        0.10        0.00      2.32 o 
  -6   2   0        4.69        9.52      3.14 o 
  -5   2   0        0.09        2.04      1.24 o 
  -4   2   0        0.02        0.86      1.31 o 
  -3   2   0      216.10      245.33      5.16 o 
  -2   2   0       16.99       21.13      1.38 o 
  -1   2   0      318.55      284.54      2.89 o 
   0   2   0    11401.07    10538.77     37.19 o 
   1   2   0      651.24      658.32      4.05 o 
   2   2   0      418.14      452.15      4.01 o 
   3   2   0      203.16      226.38      7.18 o 
   4   2   0        8.36        8.51      1.11 o 
   5   2   0        0.04        0.28      0.92 o 
   6   2   0       29.01       26.48      2.45 o 
   7   2   0        0.15        1.52      2.49 o 
  -7   3   0        0.20        0.00      2.66 o 
  -6   3   0        3.79        3.55      2.60 o 
  -5   3   0       91.30       77.89      2.97 o 
  -4   3   0        2.75        1.91      1.39 o 
  -3   3   0       56.99       65.80      2.47 o 
  -2   3   0      105.00      107.77      2.21 o 
  -1   3   0      853.02      822.88      6.27 o 
   0   3   0       59.56       60.86      1.30 o 
   1   3   0      345.79      369.92      3.34 o 
   2   3   0      287.64      287.61      3.22 o 
   3   3   0      141.05      155.25      2.63 o 
   4   3   0        1.20        3.42      1.48 o 
   5   3   0       40.34       34.95      2.16 o 
   6   3   0        0.00        0.00      1.59 o 
   7   3   0        0.01        1.10      2.34 o 
  -7   4   0        0.82        6.30      4.58 o 
  -6   4   0        8.68        9.46      3.05 o 
  -5   4   0       28.41       25.59      3.31 o 
  -4   4   0       45.55       50.90      2.49 o 
  -3   4   0        1.72        1.24      1.02 o 
  -2   4   0      222.57      215.35      3.51 o 
  -1   4   0      146.22      144.19      2.53 o 
   0   4   0     1753.79     1789.75     11.17 o 
   1   4   0        7.68        7.62      0.78 o 
   2   4   0      209.79      241.84      5.80 o 
   3   4   0      146.72      146.61      2.83 o 
   4   4   0       48.72       46.70      1.97 o 
   5   4   0        0.18        0.00      1.18 o 
   6   4   0        1.40        3.24      1.59 o 
   7   4   0        5.77        8.23      4.29 o 
  -6   5   0        0.19        7.86      3.24 o 
  -5   5   0      197.12      179.26      9.43 o 
  -4   5   0        0.70        0.03      1.02 o 
  -3   5   0       77.48       82.09      6.13 o 
  -2   5   0      440.53      479.11      6.81 o 
  -1   5   0      225.97      229.38      4.14 o 
   0   5   0      359.84      350.42      5.34 o 
   1   5   0       92.06       90.59      2.02 o 
   2   5   0      794.79      853.15      9.35 o 
   3   5   0       24.14       24.13      1.65 o 
   4   5   0        2.76        4.61      2.10 o 
   5   5   0      188.62      191.66      4.63 o 
   6   5   0        0.16        0.00      1.40 o 
   7   5   0        0.19        0.00      3.94 o 
  -6   6   0        3.58        3.92      5.45 o 
  -5   6   0       27.97       13.47      5.29 o 
  -4   6   0       19.35       18.34      2.18 o 
  -3   6   0        5.44       11.16      5.48 o 
  -2   6   0        3.07        5.32      1.80 o 
  -1   6   0       14.08       18.61      1.86 o 
   0   6   0      149.19      150.02      3.03 o 
   1   6   0       34.44       35.80      1.69 o 
   2   6   0       15.70       13.62      1.27 o 
   3   6   0       10.92       10.97      1.27 o 
   4   6   0       53.22       51.09      2.52 o 
   5   6   0        2.50        2.09      1.47 o 
   6   6   0        0.03        1.84      1.53 o 
   7   6   0        3.03        5.63      5.20 o 
  -6   7   0        0.00       16.06      6.28 o 
  -5   7   0       22.99       18.86      3.73 o 
  -4   7   0        0.06        0.00      1.73 o 
  -3   7   0       18.71       21.25      2.82 o 
  -2   7   0        0.92        1.57      1.30 o 
  -1   7   0        2.31        4.97      1.81 o 
   0   7   0        6.05        6.94      1.74 o 
   1   7   0       47.40       52.47      2.10 o 
   2   7   0       76.21       71.51      2.35 o 
   3   7   0       36.85       33.17      1.89 o 
   4   7   0        9.86       11.91      1.87 o 
   5   7   0       41.99       38.60      2.57 o 
   6   7   0        0.09        0.00      3.60 o 
  -5   8   0        1.34        1.47      3.15 o 
  -4   8   0        0.23        0.00      1.44 o 
  -3   8   0        0.49        1.91      1.67 o 
  -2   8   0        5.32       11.35      2.04 o 
  -1   8   0        1.21        2.80      1.44 o 
   0   8   0       80.79       80.31      3.02 o 
   1   8   0        9.09        9.68      1.62 o 
   2   8   0       23.94       26.82      2.02 o 
   3   8   0       44.01       40.55      3.27 o 
   4   8   0        0.05        2.18      1.30 o 
   5   8   0        1.03        1.40      2.17 o 
   6   8   0        1.72        1.19      2.84 o 
  -4   9   0        0.45        0.76      2.07 o 
  -3   9   0       41.58       39.06      3.10 o 
  -2   9   0       33.10       28.66      2.63 o 
  -1   9   0       26.58       24.15      2.43 o 
   0   9   0       16.06       21.02      3.50 o 
   1   9   0       18.32       19.78      2.06 o 
   2   9   0       46.93       46.64      2.60 o 
   3   9   0        4.21        3.91      1.50 o 
   4   9   0        0.81        3.32      2.04 o 
   5   9   0        1.97        0.60      2.22 o 
   6   9   0        0.54        1.04      2.69 o 
  -4  10   0        0.21        0.00      3.17 o 
  -3  10   0        5.18        7.14      2.93 o 
  -2  10   0        6.57        5.65      2.37 o 
  -1  10   0       29.87       32.36      2.80 o 
   0  10   0       48.96       42.30      3.77 o 
   1  10   0       19.96       22.63      2.33 o 
   2  10   0       17.50       16.87      2.09 o 
   3  10   0       40.75       35.18      3.10 o 
   4  10   0        1.25        4.40      2.66 o 
   5  10   0        0.20        8.04      7.21 o 
  -3  11   0        6.70        4.24      2.93 o 
  -2  11   0        0.06        0.32      1.89 o 
  -1  11   0       16.57       22.60      4.38 o 
   0  11   0        5.03       12.25      2.88 o 
   1  11   0       15.64       16.26      2.43 o 
   2  11   0       20.63       21.23      2.48 o 
   3  11   0        0.02        0.00      2.62 o 
   4  11   0        1.74        0.37      2.68 o 
   5  11   0        0.14        1.96      4.13 o 
  -2  12   0        0.15        3.59      3.60 o 
  -1  12   0       16.42       27.26      8.94 o 
   0  12   0        1.58        3.53      2.32 o 
   1  12   0        4.15        5.58      2.73 o 
   2  12   0        0.39        2.10      3.83 o 
   3  12   0        0.72        2.68      3.89 o 
   1  13   0        3.28        0.00      3.74 o 
  -3 -12   1        9.31       14.38      5.29 o 
  -2 -12   1        0.31        0.85      2.17 o 
  -1 -12   1        5.47        4.38      2.67 o 
   0 -12   1       15.54       12.51      4.38 o 
   1 -12   1        0.01        0.00      2.56 o 
   2 -12   1        0.39        6.19      7.17 o 
  -4 -11   1        3.44        0.44      2.28 o 
  -3 -11   1        0.39        1.26      1.71 o 
  -2 -11   1        5.25        4.33      1.92 o 
  -1 -11   1        0.10        0.14      1.68 o 
   0 -11   1       15.25       14.07      2.85 o 
   1 -11   1        0.30        2.05      2.49 o 
   2 -11   1        2.72        7.62      4.72 o 
   3 -11   1        9.69       11.50      4.32 o 
  -5 -10   1        4.35        2.65      2.93 o 
  -4 -10   1        0.22        0.00      2.63 o 
  -3 -10   1        7.26        7.00      1.94 o 
  -2 -10   1        8.68        8.02      1.96 o 
  -1 -10   1        1.03        0.00      1.44 o 
   0 -10   1      255.89      265.21      7.62 o 
   1 -10   1        2.62        0.51      2.09 o 
   2 -10   1       10.72       11.21      3.02 o 
   3 -10   1       30.18       28.21      3.83 o 
   4 -10   1        1.57        5.13      2.98 o 
  -6  -9   1        0.06        5.03      5.50 o 
  -5  -9   1        2.79        2.73      3.78 o 
  -4  -9   1        0.03        0.41      1.38 o 
  -3  -9   1       16.77       10.93      3.08 o 
  -2  -9   1      123.98      126.67      4.61 o 
  -1  -9   1        7.65       10.82      1.72 o 
   0  -9   1       11.12       19.12      3.67 o 
   1  -9   1        5.77        6.75      2.36 o 
   2  -9   1        1.15        8.95      2.49 o 
   3  -9   1       35.12       37.93      5.19 o 
   4  -9   1       11.72       13.04      3.16 o 
   5  -9   1        0.02        0.43      2.87 o 
  -6  -8   1        1.12        0.00      2.53 o 
  -5  -8   1        1.66        4.00      1.75 o 
  -4  -8   1        1.91        2.70      2.44 o 
  -3  -8   1        9.52       12.90      1.87 o 
  -2  -8   1        3.14        3.94      2.45 o 
  -1  -8   1        1.42        2.62      1.71 o 
   0  -8   1      174.57      189.66      4.43 o 
   1  -8   1       12.71       17.16      2.09 o 
   2  -8   1       16.24       17.05      2.19 o 
   3  -8   1       40.04       37.72      2.77 o 
   4  -8   1       15.95       20.67      2.61 o 
   5  -8   1        3.09       11.37      4.06 o 
  -6  -7   1        0.09        0.00      1.54 o 
  -5  -7   1        0.92        1.69      1.76 o 
  -4  -7   1       17.03       17.06      2.06 o 
  -3  -7   1        0.09        0.95      1.21 o 
  -2  -7   1       21.49       21.82      1.76 o 
  -1  -7   1       41.81       42.98      4.51 o 
   0  -7   1       81.63       89.42      2.64 o 
   1  -7   1       15.73       12.92      1.64 o 
   2  -7   1      111.39      112.24      3.35 o 
   3  -7   1       17.12       17.76      2.76 o 
   4  -7   1       28.30       34.62      3.79 o 
   5  -7   1       24.77       16.51      5.65 o 
  -7  -6   1        2.53        0.86      4.19 o 
  -6  -6   1        2.02        1.13      1.58 o 
  -5  -6   1        3.30        2.87      1.58 o 
  -4  -6   1       41.86       39.28      2.44 o 
  -3  -6   1        4.79        6.97      1.57 o 
  -2  -6   1       94.94       91.56      3.77 o 
  -1  -6   1      140.82      140.70      2.86 o 
   0  -6   1       41.80       44.11      1.82 o 
   1  -6   1       67.79       68.30      2.19 o 
   2  -6   1        6.31        8.55      1.42 o 
   3  -6   1        1.34        3.84      2.62 o 
   4  -6   1       57.59       56.99      3.04 o 
   5  -6   1       14.33       17.41      2.40 o 
   6  -6   1        0.19        1.09      4.11 o 
  -7  -5   1        0.00        0.08      2.15 o 
  -6  -5   1        9.42        8.35      1.94 o 
  -5  -5   1       73.94       75.60      3.13 o 
  -4  -5   1        0.25        0.46      1.33 o 
  -3  -5   1        3.76        4.72      1.10 o 
  -2  -5   1      326.20      366.38      5.62 o 
  -1  -5   1      188.83      199.74      3.47 o 
   0  -5   1      205.72      225.81      3.31 o 
   1  -5   1      128.67      132.14      2.95 o 
   2  -5   1      808.07      838.96     15.49 o 
   3  -5   1        0.09        5.48      1.84 o 
   4  -5   1        5.79        7.99      1.73 o 
   5  -5   1      162.44      164.77      4.87 o 
   6  -5   1        2.42        7.38      3.17 o 
  -7  -4   1        0.12        0.00      2.38 o 
  -6  -4   1        3.54        2.14      1.51 o 
  -5  -4   1        5.44        7.64      2.52 o 
  -4  -4   1      142.20      143.66      3.42 o 
  -3  -4   1      168.01      185.26      3.46 o 
  -2  -4   1       16.17       14.71      1.14 o 
  -1  -4   1      314.17      298.43      3.59 o 
   0  -4   1       50.66       45.34      2.97 o 
   1  -4   1        0.13        0.48      0.81 o 
   2  -4   1       11.28       20.30      2.89 o 
   3  -4   1      156.71      162.46      3.48 o 
   4  -4   1       37.59       37.65      2.66 o 
   5  -4   1        0.85        0.00      1.46 o 
   6  -4   1        0.01        3.66      4.09 o 
   7  -4   1        1.42       10.07      3.59 o 
  -7  -3   1        0.01        0.00      2.19 o 
  -6  -3   1        0.01        0.29      1.82 o 
  -5  -3   1       92.75       90.41      2.96 o 
  -4  -3   1        2.32        4.09      1.13 o 
  -3  -3   1       57.25       50.37      2.65 o 
  -2  -3   1       55.46       66.97      1.94 o 
  -1  -3   1      428.16      352.12      6.96 o 
   0  -3   1        1.86        1.46      0.53 o 
   1  -3   1       22.65       20.66      0.95 o 
   2  -3   1       52.55       58.16      2.16 o 
   3  -3   1       19.60       19.18      1.71 o 
   4  -3   1       29.14       30.44      3.80 o 
   5  -3   1       61.66       65.39      3.57 o 
   6  -3   1        0.04        0.00      3.33 o 
   7  -3   1        0.18        0.00      2.94 o 
  -7  -2   1        1.59        3.56      2.83 o 
  -6  -2   1        0.02        0.00      1.78 o 
  -5  -2   1       17.13       16.56      1.69 o 
  -4  -2   1       67.26       73.58      2.32 o 
  -3  -2   1      399.46      454.89      5.03 o 
  -2  -2   1      106.12      109.29      1.92 o 
  -1  -2   1       34.89       29.92      1.34 o 
   0  -2   1     1049.79      956.53      5.84 o 
   1  -2   1        5.39        4.19      0.92 o 
   2  -2   1       82.00       75.48      1.71 o 
   3  -2   1       51.37       58.12      3.40 o 
   4  -2   1        2.52        8.25      1.23 o 
   5  -2   1        0.18        0.00      1.34 o 
   6  -2   1        2.82        2.30      2.17 o 
   7  -2   1        0.36        0.00      3.50 o 
  -7  -1   1        0.02        0.00      3.51 o 
  -6  -1   1       57.69       51.11      4.77 o 
  -5  -1   1       59.61       54.68      7.32 o 
  -4  -1   1        6.51        6.71      1.02 o 
  -3  -1   1       79.54       77.64      3.93 o 
  -2  -1   1        1.73        2.01      0.54 o 
  -1  -1   1     1943.50     1847.04      7.11 o 
   1  -1   1      198.45      187.40      1.65 o 
   2  -1   1     1668.64     1541.93      9.40 o 
   4  -1   1       27.24       26.55      2.57 o 
   5  -1   1       64.60       64.36      2.53 o 
   6  -1   1       51.89       57.25      4.39 o 
   7  -1   1        0.32        0.77      2.28 o 
  -7   0   1        0.35        1.25      4.60 o 
  -6   0   1        0.20        0.15      1.84 o 
  -5   0   1       34.81       34.54      3.21 o 
  -4   0   1       42.03       47.98      2.37 o 
  -3   0   1     1216.43     1277.09      9.84 o 
  -2   0   1       32.22       31.36      1.85 o 
  -1   0   1      345.13      336.51      1.90 o 
   1   0   1       20.18       18.02      0.32 o 
   2   0   1       58.90       57.02      1.75 o 
   3   0   1      273.29      323.71     22.13 o 
   4   0   1        6.76        4.45      1.98 o 
   5   0   1       20.20       20.51      1.81 o 
   6   0   1        4.49        3.15      1.58 o 
   7   0   1        1.99        2.58      2.38 o 
  -7   1   1        0.78        0.86      2.43 o 
  -6   1   1       38.83       33.18      3.75 o 
  -5   1   1       22.15       22.82      2.82 o 
  -4   1   1        0.12        0.04      1.01 o 
  -3   1   1       50.88       53.61      2.56 o 
  -2   1   1      592.05      592.08      5.22 o 
  -1   1   1      898.27      877.46      5.24 o 
   1   1   1       60.92       63.02      0.76 o 
   2   1   1      539.83      575.84      7.14 o 
   3   1   1       72.85       71.78      2.95 o 
   4   1   1        2.63        3.73      0.98 o 
   5   1   1       28.71       29.73      2.44 o 
   6   1   1       47.10       47.96      2.71 o 
   7   1   1        1.11        2.85      6.35 o 
  -7   2   1        0.57        3.97      3.02 o 
  -6   2   1        1.67       23.87     17.25 o 
  -5   2   1        1.47        2.59      2.88 o 
  -4   2   1       47.07       46.23      4.19 o 
  -3   2   1      494.62      532.83      7.00 o 
  -2   2   1      394.50      435.36      4.60 o 
  -1   2   1      208.37      197.73      2.22 o 
   0   2   1       97.63      100.43      1.42 o 
   1   2   1        9.99       11.91      0.32 o 
   2   2   1      125.53      132.17      1.73 o 
   3   2   1       20.68       23.61      3.11 o 
   4   2   1        2.71        1.02      0.93 o 
   5   2   1       13.49       15.47      1.71 o 
   6   2   1        0.43        0.21      1.71 o 
   7   2   1        0.74        0.00      1.98 o 
  -7   3   1        0.51        4.67      3.14 o 
  -6   3   1        0.04        1.95      6.81 o 
  -5   3   1        0.10        0.00      2.03 o 
  -4   3   1       25.08       22.26      1.97 o 
  -3   3   1       69.58       69.03      2.27 o 
  -2   3   1       12.54       14.04      1.06 o 
  -1   3   1        1.10        1.06      0.61 o 
   0   3   1       80.11       72.64      2.03 o 
   1   3   1        3.65        3.00      0.91 o 
   2   3   1       38.74       44.51      1.07 o 
   3   3   1       30.61       32.67      1.21 o 
   4   3   1       64.09       65.00      1.98 o 
   5   3   1      185.17      198.70      4.26 o 
   6   3   1       15.21       16.40      2.00 o 
   7   3   1        0.02        0.00      1.67 o 
  -6   4   1        1.83        0.21      3.39 o 
  -5   4   1        0.90        0.80      1.99 o 
  -4   4   1      159.92      159.43      6.98 o 
  -3   4   1        3.16        5.92      2.76 o 
  -2   4   1       51.51       57.11      2.89 o 
  -1   4   1       33.42       33.42      1.42 o 
   0   4   1       26.37       29.73      1.23 o 
   1   4   1      188.02      212.68      2.59 o 
   2   4   1      365.14      422.67      3.99 o 
   3   4   1      680.92      727.93      6.76 o 
   4   4   1       30.66       30.47      1.66 o 
   5   4   1      223.60      207.81      4.43 o 
   6   4   1        1.93        3.59      1.53 o 
   7   4   1        0.60        1.64      3.07 o 
  -6   5   1        2.91        7.26      3.05 o 
  -5   5   1        0.79        0.00      2.02 o 
  -4   5   1       60.29       60.09      3.41 o 
  -3   5   1        0.36        0.00      1.19 o 
  -2   5   1       53.54       51.97      2.03 o 
  -1   5   1       23.58       22.94      1.43 o 
   0   5   1       38.38       47.51      2.10 o 
   1   5   1        2.03        4.40      0.78 o 
   2   5   1       36.86       43.52      1.38 o 
   3   5   1       12.44       18.06      2.59 o 
   4   5   1        0.01        1.46      0.99 o 
   5   5   1      266.44      262.92      5.17 o 
   6   5   1       44.19       40.55      2.57 o 
   7   5   1        0.31        2.26      2.58 o 
  -6   6   1        1.15        3.03      2.88 o 
  -5   6   1        1.45        0.00      1.93 o 
  -4   6   1      108.02      102.23     11.47 o 
  -3   6   1       19.99       23.04      3.08 o 
  -2   6   1       92.68       96.68      5.01 o 
  -1   6   1       85.34       92.96      3.04 o 
   0   6   1       10.70       14.93      1.39 o 
   1   6   1      152.38      162.39      2.89 o 
   2   6   1      301.54      323.43      4.26 o 
   3   6   1       57.66       59.06      3.26 o 
   4   6   1        7.17       10.00      2.03 o 
   5   6   1       66.26       58.61      3.52 o 
   6   6   1       13.58       24.79      4.95 o 
   7   6   1        1.20        0.17      3.94 o 
  -5   7   1        3.59        9.15      3.48 o 
  -4   7   1       10.34       10.82      2.06 o 
  -3   7   1       16.54       20.77      5.18 o 
  -2   7   1        7.98        9.21      2.77 o 
  -1   7   1       13.38       13.71      1.61 o 
   0   7   1        9.59       13.77      1.59 o 
   1   7   1       68.57       62.52      2.14 o 
   2   7   1       55.71       55.84      1.99 o 
   3   7   1       31.68       29.58      1.55 o 
   4   7   1      121.17      119.22      3.61 o 
   5   7   1       21.82       20.14      3.41 o 
   6   7   1        1.25        9.65      4.34 o 
   7   7   1        0.34       13.89      9.84 o 
  -5   8   1        0.53        6.65      5.30 o 
  -4   8   1        0.92        1.21      1.84 o 
  -3   8   1        0.64        0.72      1.53 o 
  -2   8   1       73.80       77.74      3.35 o 
  -1   8   1        2.14        2.13      1.38 o 
   0   8   1      136.65      131.20      3.70 o 
   1   8   1       33.20       33.82      2.05 o 
   2   8   1       14.01       15.44      1.64 o 
   3   8   1      124.56      102.78      3.33 o 
   4   8   1       13.80        7.75      1.60 o 
   5   8   1        0.49        1.67      2.68 o 
   6   8   1        5.46        8.92      3.24 o 
  -4   9   1        1.41        2.33      2.48 o 
  -3   9   1        0.25        1.23      1.68 o 
  -2   9   1        0.27        0.18      1.23 o 
  -1   9   1        0.01        0.94      1.35 o 
   0   9   1      211.20      219.11      5.16 o 
   1   9   1       47.80       56.19      3.85 o 
   2   9   1       42.43       40.84      2.31 o 
   3   9   1       54.63       42.17      2.46 o 
   4   9   1       34.03       39.34      3.89 o 
   5   9   1        2.29        3.41      2.81 o 
   6   9   1        0.08        1.98      2.77 o 
  -4  10   1        3.74        4.92      4.46 o 
  -3  10   1        1.27        2.45      2.36 o 
  -2  10   1        5.02        7.55      2.07 o 
  -1  10   1        2.50        4.09      3.36 o 
   0  10   1       36.97       41.62      3.01 o 
   1  10   1       23.14       29.81      3.92 o 
   2  10   1        0.25        0.00      1.26 o 
   3  10   1       33.35       32.82      9.81 o 
   4  10   1        4.95        3.68      2.55 o 
   5  10   1        0.00        3.28      3.45 o 
  -3  11   1        4.57        2.55      2.64 o 
  -2  11   1        0.09        0.37      1.99 o 
  -1  11   1        0.27        0.00      1.82 o 
   0  11   1       38.11       35.58      3.09 o 
   1  11   1        7.10        5.50      2.03 o 
   2  11   1        1.09        0.31      1.44 o 
   3  11   1        8.00       12.98      3.50 o 
   4  11   1        0.40        4.72      2.97 o 
   5  11   1        0.26        2.65      5.45 o 
  -2  12   1        0.84        2.87      2.68 o 
  -1  12   1        4.28        8.53      3.29 o 
   0  12   1        0.08        0.00      2.05 o 
   1  12   1        0.76        0.48      2.35 o 
   2  12   1        1.21       17.43      9.95 o 
   3  12   1        0.05        0.00      2.32 o 
   4  12   1        0.35        6.14      3.62 o 
   1  13   1        0.76        5.39      5.58 o 
  -3 -12   2        0.01        0.53      3.68 o 
  -2 -12   2        2.87        0.06      2.63 o 
  -1 -12   2        3.06        8.14      7.42 o 
   0 -12   2        4.99       12.65      3.42 o 
   1 -12   2       11.76       17.14      4.24 o 
  -4 -11   2        0.02        0.31      3.21 o 
  -3 -11   2        0.86        3.56      2.46 o 
  -2 -11   2        8.85       10.50      2.79 o 
  -1 -11   2        0.66        0.00      2.09 o 
   0 -11   2        7.67        8.28      3.91 o 
   1 -11   2        7.34        8.98      3.19 o 
   2 -11   2        0.44        1.28      2.27 o 
   3 -11   2        0.68        0.52      3.69 o 
  -5 -10   2        0.09        7.06      5.10 o 
  -4 -10   2        1.51        2.18      1.97 o 
  -3 -10   2       16.36       19.16      2.59 o 
  -2 -10   2       25.59       21.87      2.42 o 
  -1 -10   2       25.87       24.08      2.88 o 
   0 -10   2       49.06       51.44      4.32 o 
   1 -10   2       80.16       81.01      4.83 o 
   2 -10   2        1.00        0.68      2.07 o 
   3 -10   2        0.90        8.71      2.96 o 
   4 -10   2        0.35        0.00      2.50 o 
  -5  -9   2        3.96        5.94      3.16 o 
  -4  -9   2        0.85        1.64      1.66 o 
  -3  -9   2        7.67        9.52      2.66 o 
  -2  -9   2       43.59       38.58      2.99 o 
  -1  -9   2        4.27        9.70      1.79 o 
   0  -9   2       14.02       14.80      3.48 o 
   1  -9   2       43.24       39.00      3.35 o 
   2  -9   2        0.11        0.85      1.82 o 
   3  -9   2       18.13       21.81      3.46 o 
   4  -9   2        0.09        1.70      3.13 o 
   5  -9   2        0.00        0.00      2.57 o 
  -6  -8   2        0.71        0.51      3.08 o 
  -5  -8   2        0.22        0.84      1.56 o 
  -4  -8   2        6.30        4.50      1.79 o 
  -3  -8   2       70.82       66.05      3.16 o 
  -2  -8   2       34.79       30.32      2.26 o 
  -1  -8   2       19.53       20.15      2.45 o 
   0  -8   2       47.00       47.38      2.57 o 
   1  -8   2       13.89       12.47      1.64 o 
   2  -8   2        3.02        3.17      4.76 o 
   3  -8   2        0.00        1.72      4.63 o 
   4  -8   2        4.03        4.28      2.63 o 
   5  -8   2        2.77        3.73      2.68 o 
  -6  -7   2        0.50        1.12      1.82 o 
  -5  -7   2       14.46       13.42      3.12 o 
  -4  -7   2       42.43       41.45      2.63 o 
  -3  -7   2        0.00        0.00      1.25 o 
  -2  -7   2       15.90       17.58      3.27 o 
  -1  -7   2      166.27      168.56      3.61 o 
   0  -7   2       18.73       15.80      2.10 o 
   1  -7   2       25.04       29.82      1.75 o 
   2  -7   2       30.56       33.24      2.36 o 
   3  -7   2       19.44       23.60      4.30 o 
   4  -7   2        0.59        1.24      1.53 o 
   5  -7   2       27.56       24.50      3.53 o 
   6  -7   2        0.08        0.00      2.67 o 
  -6  -6   2        0.14        0.12      1.61 o 
  -5  -6   2       41.81       41.46      2.79 o 
  -4  -6   2      210.77      211.34      5.09 o 
  -3  -6   2        2.05        1.20      1.28 o 
  -2  -6   2       28.99       27.20      1.86 o 
  -1  -6   2       14.99       17.55      1.55 o 
   0  -6   2        4.14        5.01      1.68 o 
   1  -6   2        2.61        2.75      0.95 o 
   2  -6   2       13.07       15.18      1.59 o 
   3  -6   2       20.00       28.53      2.72 o 
   4  -6   2        0.24        1.91      1.43 o 
   5  -6   2       21.30       27.28      3.96 o 
   6  -6   2        1.75        1.39      3.12 o 
  -7  -5   2        0.15        4.21      3.00 o 
  -6  -5   2        1.15        0.00      1.92 o 
  -5  -5   2        1.26        1.17      1.42 o 
  -4  -5   2      225.59      204.06      5.99 o 
  -3  -5   2       18.37       18.45      1.58 o 
  -2  -5   2      339.55      342.70      4.95 o 
  -1  -5   2      259.35      289.83      4.14 o 
   0  -5   2       34.07       33.72      2.13 o 
   1  -5   2        4.28        4.01      0.95 o 
   2  -5   2       40.35       61.51      7.21 o 
   3  -5   2       16.29       18.72      2.25 o 
   4  -5   2        0.05        2.33      2.68 o 
   5  -5   2       80.88       84.15      3.76 o 
   6  -5   2        0.30        3.51      2.56 o 
  -7  -4   2       14.69       20.49      3.58 o 
  -6  -4   2        0.20        0.36      1.97 o 
  -5  -4   2       38.06       41.60      2.93 o 
  -4  -4   2      301.72      312.90      5.49 o 
  -3  -4   2       44.10       45.91      1.88 o 
  -2  -4   2       26.36       29.02      1.48 o 
  -1  -4   2       55.96       62.20      1.59 o 
   0  -4   2        4.49        3.86      0.97 o 
   1  -4   2       17.07       18.29      1.04 o 
   2  -4   2        1.89        3.30      0.91 o 
   3  -4   2        2.79        6.03      1.79 o 
   4  -4   2       28.06       36.07      5.16 o 
   5  -4   2       20.90       21.41      2.38 o 
   6  -4   2        0.26        0.00      2.01 o 
   7  -4   2        0.07        0.76      4.98 o 
  -7  -3   2        0.01        0.65      2.22 o 
  -6  -3   2        0.39        0.00      1.70 o 
  -5  -3   2        0.86        0.64      1.50 o 
  -4  -3   2       41.41       43.98      2.81 o 
  -3  -3   2       22.14       28.12      2.25 o 
  -2  -3   2       80.36       88.29      2.08 o 
  -1  -3   2       64.68       70.16      1.93 o 
   0  -3   2        4.95        4.01      0.69 o 
   1  -3   2        8.48        9.55      0.64 o 
   2  -3   2      128.05      125.11      2.22 o 
   3  -3   2      117.59      118.44      2.79 o 
   4  -3   2       99.96       96.78      3.04 o 
   5  -3   2       37.16       43.50      2.56 o 
   6  -3   2        1.12        0.88      1.51 o 
   7  -3   2        0.49        0.45      2.31 o 
  -7  -2   2        0.33        0.00      2.92 o 
  -6  -2   2        0.80        1.54      2.11 o 
  -5  -2   2       52.77       50.36      3.79 o 
  -4  -2   2        5.01        7.79      3.89 o 
  -3  -2   2        2.84        2.99      0.92 o 
  -2  -2   2      150.80      144.05      2.73 o 
  -1  -2   2      246.43      260.71      2.94 o 
   0  -2   2       88.20       94.11      2.41 o 
   1  -2   2      124.48      138.03      1.56 o 
   2  -2   2      274.27      248.55      6.49 o 
   3  -2   2      162.14      160.01      4.37 o 
   4  -2   2       32.51       33.99      2.78 o 
   5  -2   2        0.01        0.11      1.00 o 
   6  -2   2        6.78        5.57      1.74 o 
   7  -2   2       10.24       11.85      3.70 o 
  -7  -1   2        1.59        2.08      2.65 o 
  -6  -1   2        3.16        0.07      1.80 o 
  -5  -1   2        0.01        3.93      6.15 o 
  -4  -1   2       21.15       17.79      1.78 o 
  -3  -1   2       14.47        9.94      1.46 o 
  -2  -1   2      230.36      266.60      4.02 o 
  -1  -1   2        0.32        2.67      0.80 o 
   0  -1   2       98.17       99.13      4.58 o 
   1  -1   2        7.56       11.44      1.02 o 
   2  -1   2      111.11       97.79      1.85 o 
   3  -1   2        1.62        2.76      1.73 o 
   4  -1   2      315.16      334.22      5.18 o 
   5  -1   2       15.61       13.37      1.70 o 
   6  -1   2        6.66        7.56      2.06 o 
   7  -1   2        0.48        0.04      2.11 o 
  -7   0   2        0.46        0.00      2.58 o 
  -6   0   2        1.22        3.09      2.75 o 
  -5   0   2      139.42      165.95     11.81 o 
  -4   0   2      119.45      121.97      8.83 o 
  -3   0   2       32.39       30.36      2.12 o 
  -2   0   2        1.76        2.86      0.41 o 
  -1   0   2     1673.75     1656.99     24.33 o 
   0   0   2      723.67      705.29      4.05 o 
   1   0   2      348.73      332.61      6.00 o 
   2   0   2     1232.48     1210.41     11.14 o 
   3   0   2       32.40       30.84      2.06 o 
   4   0   2       22.24       19.87      1.95 o 
   5   0   2        0.05        1.25      1.16 o 
   6   0   2       39.47       34.19      2.60 o 
   7   0   2       23.61       15.39      7.21 o 
   8   0   2        0.03        0.27      2.39 o 
  -7   1   2        0.21        0.00      2.25 o 
  -6   1   2        2.36        1.54      4.00 o 
  -5   1   2        1.67        0.00      2.10 o 
  -4   1   2        0.75        6.56      2.03 o 
  -3   1   2       29.02       21.24      2.23 o 
  -2   1   2       29.34       24.18      2.01 o 
  -1   1   2      163.65      138.12     11.23 o 
   0   1   2       12.47       14.69      1.19 o 
   1   1   2      393.33      362.59      2.21 o 
   2   1   2        0.26        0.20      0.87 o 
   3   1   2       91.60       85.83      2.66 o 
   4   1   2      201.83      228.88      3.91 o 
   5   1   2       34.01       38.08      2.51 o 
   6   1   2        3.82        3.59      1.65 o 
   7   1   2        0.00        0.00      2.17 o 
   8   1   2        0.55        2.06      2.56 o 
  -7   2   2        2.83        0.77      2.58 o 
  -6   2   2        0.00        0.00      3.98 o 
  -5   2   2        3.20        2.52      2.06 o 
  -4   2   2       52.49       53.24      3.99 o 
  -3   2   2       75.31       79.01      2.74 o 
  -2   2   2        2.97        2.80      0.44 o 
  -1   2   2       27.85       28.43      1.68 o 
   0   2   2      121.01      120.32      2.69 o 
   1   2   2        2.95        3.88      0.54 o 
   2   2   2      313.89      260.00      5.04 o 
   3   2   2       20.40       21.09      1.05 o 
   4   2   2       40.64       40.24      3.84 o 
   5   2   2        0.16        0.07      0.90 o 
   6   2   2       55.23       50.64      2.82 o 
   7   2   2        1.05        0.60      1.51 o 
   8   2   2        0.01       12.88      5.97 o 
  -7   3   2        1.51        4.31      3.31 o 
  -6   3   2        2.62        5.54      4.13 o 
  -5   3   2        0.90        0.00      2.17 o 
  -4   3   2        0.62        1.27      2.19 o 
  -3   3   2      106.77       99.87      2.59 o 
  -2   3   2      345.94      404.85      4.38 o 
  -1   3   2        0.49        0.39      1.46 o 
   0   3   2       10.48        6.98      0.73 o 
   1   3   2        2.30        2.46      0.41 o 
   2   3   2      305.29      284.21      2.00 o 
   3   3   2        4.35        4.34      0.69 o 
   4   3   2      140.17      148.65      2.84 o 
   5   3   2      128.74      136.87      3.48 o 
   6   3   2        0.97        0.50      1.28 o 
   7   3   2        2.32        2.00      1.86 o 
   8   3   2        0.03        8.17      5.60 o 
  -6   4   2        0.42        0.85      2.21 o 
  -5   4   2        9.39        9.29      3.12 o 
  -4   4   2      327.84      348.05      8.86 o 
  -3   4   2        4.86        8.13      1.40 o 
  -2   4   2        0.00        0.72      1.64 o 
  -1   4   2     1575.99     1641.97     11.76 o 
   0   4   2      372.54      352.97      3.88 o 
   1   4   2      326.92      358.51      5.52 o 
   2   4   2      384.39      403.54      4.54 o 
   3   4   2      195.70      223.51      2.79 o 
   4   4   2        1.68        2.51      1.10 o 
   5   4   2        6.14        8.83      2.26 o 
   6   4   2       38.78       36.61      4.29 o 
   7   4   2        3.98        0.00      2.18 o 
  -6   5   2        4.80       10.35      3.28 o 
  -5   5   2        1.95        0.00      2.09 o 
  -4   5   2       27.74       36.31      3.99 o 
  -3   5   2      228.87      238.96      8.13 o 
  -2   5   2       41.37       36.47      1.79 o 
  -1   5   2       10.01       10.30      1.22 o 
   0   5   2      274.36      319.54      5.11 o 
   1   5   2       84.92       90.35      1.90 o 
   2   5   2      313.74      338.94      7.02 o 
   3   5   2      165.62      163.75      2.88 o 
   4   5   2       15.48       13.63      1.13 o 
   5   5   2       78.11       82.13      3.35 o 
   6   5   2        0.84        1.79      1.23 o 
   7   5   2        2.03        0.00      1.81 o 
  -6   6   2        1.58        2.90      2.93 o 
  -5   6   2        4.39        3.36      2.75 o 
  -4   6   2       78.12       75.03      4.88 o 
  -3   6   2       53.47       51.92      2.51 o 
  -2   6   2        3.95        4.70      1.68 o 
  -1   6   2      356.77      374.12      5.47 o 
   0   6   2       28.91       35.38      2.11 o 
   1   6   2      167.43      186.62      4.19 o 
   2   6   2      134.98      139.84      2.81 o 
   3   6   2       23.80       18.93      1.03 o 
   4   6   2        0.92        1.23      1.03 o 
   5   6   2       23.77       23.02      3.19 o 
   6   6   2        0.13        0.00      2.76 o 
   7   6   2        0.28        0.00      2.69 o 
  -5   7   2        3.90        3.33      2.96 o 
  -4   7   2        6.48        8.58      3.66 o 
  -3   7   2       51.96       49.82      2.72 o 
  -2   7   2       60.73       58.13      3.66 o 
  -1   7   2        5.20        7.54      1.46 o 
   0   7   2       53.15       57.74      4.39 o 
   1   7   2      184.11      185.09      3.79 o 
   2   7   2        0.91        0.37      0.96 o 
   3   7   2        0.82        0.91      0.72 o 
   4   7   2        8.36       10.26      2.59 o 
   5   7   2        0.12        0.10      1.71 o 
   6   7   2        1.55        0.00      2.64 o 
   7   7   2        0.66        0.01      2.30 o 
  -5   8   2        1.91        0.00      3.28 o 
  -4   8   2        0.25        2.64      2.80 o 
  -3   8   2       38.53       34.28      2.70 o 
  -2   8   2       50.33       46.68      2.84 o 
  -1   8   2        0.71        6.92      4.74 o 
   0   8   2       28.22       30.72      2.11 o 
   1   8   2       21.65       21.67      1.76 o 
   2   8   2       17.73       16.59      1.48 o 
   3   8   2      154.07      150.68      7.72 o 
   4   8   2       11.60        8.28      2.56 o 
   5   8   2        0.03        0.00      2.27 o 
   6   8   2        3.49        4.07      3.13 o 
   7   8   2        0.00        0.15      2.88 o 
  -4   9   2        1.19        3.05      3.07 o 
  -3   9   2        5.99        6.32      2.08 o 
  -2   9   2       86.72       75.62      3.56 o 
  -1   9   2       24.59       20.77      2.19 o 
   0   9   2       10.26       11.35      1.98 o 
   1   9   2      592.67      598.20      8.74 o 
   2   9   2        1.77        1.78      1.21 o 
   3   9   2       12.31       10.63      4.24 o 
   4   9   2        7.65        6.64      5.21 o 
   5   9   2        0.98        6.64      3.21 o 
   6   9   2        5.21        6.21      3.18 o 
  -3  10   2        1.69        0.68      2.40 o 
  -2  10   2       39.66       48.91      3.52 o 
  -1  10   2       17.14       21.39      2.57 o 
   0  10   2        4.22        6.94      1.94 o 
   1  10   2       49.17       42.19      2.72 o 
   2  10   2        1.00        1.31      1.26 o 
   3  10   2        6.80        4.90      2.81 o 
   4  10   2        0.33        1.60      2.34 o 
   5  10   2        6.07        6.83      3.28 o 
   6  10   2        0.04        0.00      3.26 o 
  -3  11   2        0.01        0.00      3.36 o 
  -2  11   2        4.30        3.80      2.81 o 
  -1  11   2        2.11        2.11      2.11 o 
   0  11   2        2.32        2.12      1.92 o 
   1  11   2       59.99       52.73      3.24 o 
   2  11   2       15.96       19.27      6.38 o 
   3  11   2        0.62        0.67      2.33 o 
   4  11   2       17.51       19.46      6.43 o 
   5  11   2        0.30        1.55      2.79 o 
  -1  12   2        0.49        0.18      1.82 o 
   0  12   2        3.54        4.09      2.86 o 
   1  12   2        3.95        2.80      3.30 o 
   2  12   2       13.66       11.70      3.72 o 
   3  12   2        3.54        2.18      2.88 o 
   4  12   2        0.48        0.00      3.76 o 
   1  13   2        1.15        1.01      3.73 o 
   2  13   2        0.12        0.00      4.14 o 
  -2 -12   3        0.30        1.78      5.33 o 
  -1 -12   3        3.83        5.41      4.00 o 
   0 -12   3        3.53        3.79      2.96 o 
   1 -12   3        2.89        3.25      3.16 o 
  -3 -11   3        0.83        4.48      3.27 o 
  -2 -11   3       15.37        8.67      4.21 o 
  -1 -11   3        4.75        4.63      5.20 o 
   0 -11   3        6.52        6.19      2.67 o 
   1 -11   3        9.91       13.78      6.55 o 
   2 -11   3        7.76       12.36      3.33 o 
   3 -11   3        2.10        0.58      2.67 o 
  -4 -10   3        1.07        1.81      1.94 o 
  -3 -10   3        1.54        0.00      1.66 o 
  -2 -10   3        0.11        2.55      2.26 o 
  -1 -10   3        9.35       12.45      3.05 o 
   0 -10   3        2.26        1.94      2.65 o 
   1 -10   3        8.12        6.49      2.91 o 
   2 -10   3        6.83       11.16      3.65 o 
   3 -10   3        4.58        0.82      2.33 o 
   4 -10   3        8.32        5.26      3.92 o 
  -5  -9   3        1.28        2.79      2.02 o 
  -4  -9   3        0.48        4.14      2.99 o 
  -3  -9   3        0.01        0.46      1.48 o 
  -2  -9   3       44.35       41.42      2.60 o 
  -1  -9   3        9.63       13.46      2.56 o 
   0  -9   3        7.78       10.03      4.11 o 
   1  -9   3       35.74       39.51      3.81 o 
   2  -9   3        1.12        2.19      2.37 o 
   3  -9   3        0.05        0.00      3.76 o 
   4  -9   3        0.13        0.00      2.55 o 
  -5  -8   3        0.13        0.00      1.99 o 
  -4  -8   3       17.69       13.71      2.36 o 
  -3  -8   3       12.65       16.27      3.30 o 
  -2  -8   3       15.41       18.92      4.79 o 
  -1  -8   3       19.37       23.22      2.38 o 
   0  -8   3       13.20       14.57      2.73 o 
   1  -8   3        2.55        2.42      2.02 o 
   2  -8   3        5.51        3.28      2.55 o 
   3  -8   3        5.84        5.00      3.71 o 
   4  -8   3        1.80        0.75      2.11 o 
   5  -8   3        0.25        2.28      2.70 o 
  -6  -7   3        2.79        0.00      3.28 o 
  -5  -7   3        0.12        0.21      1.49 o 
  -4  -7   3        4.18        3.67      1.76 o 
  -3  -7   3       39.19       42.34      3.26 o 
  -2  -7   3        0.06        0.20      1.20 o 
  -1  -7   3        5.72        7.71      2.38 o 
   0  -7   3       23.27       20.15      1.56 o 
   1  -7   3        9.31        8.36      2.08 o 
   2  -7   3        3.85        4.54      2.59 o 
   3  -7   3        0.38        0.00      1.69 o 
   4  -7   3        1.71        0.74      2.31 o 
   5  -7   3        8.34       13.41      3.24 o 
   6  -7   3        8.27        9.98      4.31 o 
  -6  -6   3        0.17        0.00      2.21 o 
  -5  -6   3        2.40        5.68      1.96 o 
  -4  -6   3      148.81      142.46      4.33 o 
  -3  -6   3        1.07        4.40      2.33 o 
  -2  -6   3       16.11       16.45      1.52 o 
  -1  -6   3      280.56      275.76      5.73 o 
   0  -6   3       19.45       16.96      2.52 o 
   1  -6   3      110.09      102.77      3.81 o 
   2  -6   3       84.52       89.11      4.64 o 
   3  -6   3       37.38       31.17      2.00 o 
   4  -6   3       16.91       19.40      3.88 o 
   5  -6   3        2.26        2.34      1.77 o 
   6  -6   3       34.91       29.55      5.22 o 
  -6  -5   3        7.24       12.25      3.99 o 
  -5  -5   3        1.61        4.87      2.54 o 
  -4  -5   3        4.56        6.84      1.79 o 
  -3  -5   3       64.69       63.97      2.57 o 
  -2  -5   3      136.62      132.20      3.07 o 
  -1  -5   3       78.29       86.81      3.06 o 
   0  -5   3       26.42       33.94      1.33 o 
   1  -5   3      390.20      423.52      7.36 o 
   2  -5   3       50.48       46.41      3.38 o 
   3  -5   3       24.08       27.16      1.78 o 
   4  -5   3        0.57        2.27      1.81 o 
   5  -5   3       25.69       33.51      2.79 o 
   6  -5   3       10.63       10.90      3.48 o 
  -7  -4   3        2.96        2.60      2.73 o 
  -6  -4   3        0.00        0.79      1.93 o 
  -5  -4   3        0.33        1.42      2.91 o 
  -4  -4   3       76.06       70.44      2.93 o 
  -3  -4   3        6.41        7.47      1.28 o 
  -2  -4   3       92.95       98.50      2.50 o 
  -1  -4   3      194.07      196.70      3.28 o 
   0  -4   3       68.54       58.81      2.48 o 
   1  -4   3       25.71       24.67      2.73 o 
   2  -4   3      183.83      173.27      7.17 o 
   3  -4   3       65.34       68.39      3.03 o 
   4  -4   3       11.10       12.02      2.30 o 
   5  -4   3        0.18        0.00      1.53 o 
   6  -4   3       30.54       28.23      3.03 o 
   7  -4   3        0.40        1.91      2.61 o 
  -7  -3   3        0.34        0.00      2.70 o 
  -6  -3   3        0.12        0.00      1.47 o 
  -5  -3   3       29.72       31.56      3.42 o 
  -4  -3   3        0.14        1.96      1.53 o 
  -3  -3   3        3.41        3.07      1.06 o 
  -2  -3   3       23.24       24.52      2.22 o 
  -1  -3   3      206.66      212.97      3.84 o 
   0  -3   3      163.61      145.98      1.87 o 
   1  -3   3     1824.28     1852.20     42.14 o 
   2  -3   3      113.05       90.39      2.80 o 
   3  -3   3        4.62        5.42      1.36 o 
   4  -3   3       77.80       75.62      2.75 o 
   5  -3   3        1.84        4.95      2.68 o 
   6  -3   3        0.07        0.00      1.60 o 
   7  -3   3        0.78        1.19      2.56 o 
  -7  -2   3        0.23        0.00      2.34 o 
  -6  -2   3        1.04        4.50      4.81 o 
  -5  -2   3        0.26        0.00      2.06 o 
  -4  -2   3      106.00      105.57      2.62 o 
  -3  -2   3        4.50        6.00      1.27 o 
  -2  -2   3        0.70        0.39      1.07 o 
  -1  -2   3      326.59      317.79      4.48 o 
   0  -2   3      584.64      595.34     12.09 o 
   1  -2   3      142.27      121.59      1.78 o 
   2  -2   3      231.28      198.75      8.03 o 
   3  -2   3       66.03       54.88      2.20 o 
   4  -2   3       80.75       78.49      3.22 o 
   5  -2   3        3.53        4.07      2.39 o 
   6  -2   3        4.88        4.92      2.30 o 
   7  -2   3        5.59        8.49      4.43 o 
  -7  -1   3        0.36        3.07      3.38 o 
  -6  -1   3       11.43       15.42      8.62 o 
  -5  -1   3       68.27       60.76      4.49 o 
  -4  -1   3        0.26        0.00      1.59 o 
  -3  -1   3        3.18        2.96      0.69 o 
  -2  -1   3     1255.31     1356.33      9.29 o 
  -1  -1   3      287.49      278.32      3.13 o 
   0  -1   3      497.52      493.96      4.65 o 
   2  -1   3      302.17      314.34      4.43 o 
   3  -1   3       85.45       91.58      2.06 o 
   4  -1   3      513.98      522.30      7.14 o 
   5  -1   3        1.05        1.20      1.26 o 
   6  -1   3       10.01       10.22      3.12 o 
   7  -1   3       20.36       19.51      4.79 o 
  -7   0   3        0.39        0.00      2.23 o 
  -6   0   3        0.33        2.00      4.13 o 
  -5   0   3        3.83        1.53      2.25 o 
  -4   0   3      231.25      232.34      8.00 o 
  -3   0   3       11.38       13.59      2.00 o 
  -2   0   3      652.68      644.88      8.70 o 
  -1   0   3     2051.21     1931.20     10.25 o 
   0   0   3     2201.73     2106.46     10.52 o 
   1   0   3       45.62       41.54      1.21 o 
   2   0   3      369.52      353.71      6.68 o 
   3   0   3      182.86      165.81      3.16 o 
   4   0   3       27.75       25.46      2.16 o 
   5   0   3        1.40        2.93      3.80 o 
   6   0   3       26.06       34.75      6.75 o 
   7   0   3        4.55        5.42      1.90 o 
   8   0   3        0.03        0.00      2.21 o 
  -7   1   3        3.49        4.33      3.32 o 
  -6   1   3        1.53        4.46      2.78 o 
  -5   1   3       14.36       16.60      2.97 o 
  -4   1   3        0.12        1.61      1.76 o 
  -3   1   3        2.12        1.07      1.31 o 
  -2   1   3      248.76      297.17     10.39 o 
  -1   1   3       12.32       11.48      0.62 o 
   0   1   3      294.32      260.08      3.37 o 
   1   1   3    13109.22    11969.88     51.94 o 
   2   1   3      337.51      333.95      3.11 o 
   3   1   3       53.83       63.44      1.78 o 
   4   1   3      220.76      230.79      5.15 o 
   5   1   3        2.26        3.03      1.29 o 
   6   1   3        1.21        0.25      1.79 o 
   7   1   3       16.40       16.28      2.53 o 
   8   1   3        0.01        0.41      2.32 o 
  -6   2   3        0.40        3.76      3.09 o 
  -5   2   3       11.98       17.45      4.49 o 
  -4   2   3      107.83       98.58      4.59 o 
  -3   2   3        6.00       10.29      3.21 o 
  -2   2   3       91.24      103.74      4.08 o 
  -1   2   3        8.83       12.08      1.39 o 
   0   2   3      685.89      687.12      5.22 o 
   1   2   3       15.44       15.01      0.50 o 
   2   2   3      312.44      271.95      4.00 o 
   3   2   3       66.54       68.93      2.80 o 
   4   2   3       49.07       52.79      1.77 o 
   5   2   3        0.19        0.00      1.00 o 
   6   2   3       12.51       10.78      1.87 o 
   7   2   3        0.03        2.26      1.79 o 
   8   2   3        0.01        2.54      5.42 o 
  -6   3   3        4.28        7.44      3.04 o 
  -5   3   3       14.83       10.38      3.07 o 
  -4   3   3       51.26       44.94      6.36 o 
  -3   3   3       48.82       47.15      2.92 o 
  -2   3   3        6.55        5.86      1.32 o 
  -1   3   3      517.24      484.67      4.80 o 
   0   3   3      229.48      227.83      2.86 o 
   1   3   3     1198.22     1142.21      6.57 o 
   2   3   3        8.33        5.04      1.57 o 
   3   3   3      160.26      155.13      2.70 o 
   4   3   3       11.74        9.86      1.85 o 
   5   3   3        5.15        7.65      1.36 o 
   6   3   3        0.86        2.32      1.58 o 
   7   3   3        0.26        2.91      2.29 o 
   8   3   3        2.13        3.60      4.87 o 
  -6   4   3        0.70        6.75      3.08 o 
  -5   4   3        0.07        0.00      2.24 o 
  -4   4   3      542.94      535.12     12.31 o 
  -3   4   3       20.44       23.31      6.09 o 
  -2   4   3      223.52      222.53      3.45 o 
  -1   4   3     1267.31     1359.08     13.79 o 
   0   4   3      376.34      367.18      5.22 o 
   1   4   3      343.44      306.15     10.43 o 
   2   4   3       30.14       30.45      1.92 o 
   3   4   3      661.40      721.60     41.97 o 
   4   4   3        4.09        5.44      1.72 o 
   5   4   3        0.73        0.00      1.52 o 
   6   4   3      109.56      101.54      6.31 o 
   7   4   3        0.07        1.70      4.62 o 
  -6   5   3        1.79        6.16      3.18 o 
  -5   5   3       10.90        9.41      4.55 o 
  -4   5   3       72.23       57.10      5.68 o 
  -3   5   3        9.94       11.19      3.11 o 
  -2   5   3        6.66        6.89      1.20 o 
  -1   5   3       12.33       16.19      1.77 o 
   0   5   3       10.34       14.49      1.91 o 
   1   5   3      400.82      381.84      4.17 o 
   2   5   3        2.80        2.88      0.42 o 
   3   5   3        3.38        1.35      1.38 o 
   4   5   3       10.18       12.03      3.65 o 
   5   5   3       23.24       23.91      7.32 o 
   6   5   3        0.07        0.00      2.35 o 
   7   5   3        0.55        0.00      2.61 o 
  -5   6   3        0.32        0.00      2.56 o 
  -4   6   3      100.63      110.24      5.79 o 
  -3   6   3        7.02        8.44      1.58 o 
  -2   6   3       61.88       63.45      3.14 o 
  -1   6   3       38.41       42.25      2.07 o 
   0   6   3        0.03        0.29      0.79 o 
   1   6   3        5.52        6.93      0.94 o 
   2   6   3       67.36       63.33      3.58 o 
   3   6   3      104.90      105.49      4.18 o 
   4   6   3       32.57       29.68      2.90 o 
   5   6   3        1.54        0.00      3.43 o 
   6   6   3       40.31       34.74      4.31 o 
   7   6   3        0.03        1.89      2.69 o 
  -5   7   3        0.89        6.57      4.55 o 
  -4   7   3        2.28        0.87      2.29 o 
  -3   7   3        2.87       10.43      3.48 o 
  -2   7   3        1.91        3.99      2.54 o 
  -1   7   3       36.35       37.36      2.81 o 
   0   7   3        0.00        0.00      1.07 o 
   1   7   3       60.71       50.47      1.89 o 
   2   7   3       10.52        9.79      1.06 o 
   3   7   3       32.49       36.43      3.97 o 
   4   7   3       10.52       15.36      2.77 o 
   5   7   3        1.14        1.04      2.35 o 
   6   7   3        0.59        1.51      2.34 o 
   7   7   3        1.12        1.48      2.76 o 
  -5   8   3        0.65        0.40      2.66 o 
  -4   8   3        0.03        1.79      2.90 o 
  -3   8   3        0.71        1.79      2.30 o 
  -2   8   3      134.59      131.40      4.26 o 
  -1   8   3       86.68       84.79      3.27 o 
   0   8   3       44.82       41.73      2.39 o 
   1   8   3       19.75       17.40      1.87 o 
   2   8   3       23.50       19.77      2.72 o 
   3   8   3       80.05       78.18      4.74 o 
   4   8   3       14.57       14.93      2.86 o 
   5   8   3        0.16        4.98      6.35 o 
   6   8   3        0.73        0.65      2.28 o 
   7   8   3        0.44        0.00      2.97 o 
  -4   9   3        0.68        5.45      3.38 o 
  -3   9   3        0.03        0.00      2.57 o 
  -2   9   3       15.70       16.09      2.28 o 
  -1   9   3       10.05       13.28      1.99 o 
   0   9   3       64.79       66.85      6.19 o 
   1   9   3      124.30      107.25      6.46 o 
   2   9   3       36.34       31.97      2.33 o 
   3   9   3       40.33       34.38      3.76 o 
   4   9   3       45.82       36.93      3.98 o 
   5   9   3        0.42        0.00      2.78 o 
   6   9   3        0.00        1.70      3.12 o 
  -3  10   3        1.54        0.00      2.60 o 
  -2  10   3       19.36       17.86      2.47 o 
  -1  10   3        0.75        1.66      3.13 o 
   0  10   3       39.07       37.69      2.71 o 
   1  10   3        6.88        6.85      1.70 o 
   2  10   3       29.88       30.35      4.87 o 
   3  10   3       43.20       43.94      4.06 o 
   4  10   3        0.42        0.00      3.01 o 
   5  10   3        0.60        2.47      2.89 o 
   6  10   3        0.49        0.73      2.64 o 
  -2  11   3       12.58       14.66      2.66 o 
  -1  11   3        1.51        0.29      1.45 o 
   0  11   3       43.28       45.38      3.19 o 
   1  11   3       13.91       14.84      2.21 o 
   2  11   3        6.98        9.41      3.41 o 
   3  11   3        3.02        2.04      2.51 o 
   4  11   3        6.86        0.03      2.32 o 
   5  11   3        0.20        0.00      3.21 o 
  -1  12   3        3.51        4.45      2.58 o 
   0  12   3        1.17        1.54      2.02 o 
   1  12   3        0.82        2.52      3.12 o 
   2  12   3        7.64        6.46      3.09 o 
   3  12   3        0.05        0.00      2.70 o 
   4  12   3        1.92        0.00      2.84 o 
  -1 -12   4        1.82        1.77      2.60 o 
   0 -12   4        0.49        1.37      2.45 o 
  -3 -11   4        0.00        0.00      1.69 o 
  -2 -11   4        3.29        1.94      2.67 o 
  -1 -11   4        1.49        0.00      2.38 o 
   0 -11   4        0.28        2.02      2.48 o 
   1 -11   4       54.62       55.05      5.13 o 
   2 -11   4        0.53        1.39      3.13 o 
  -4 -10   4        0.85        9.07      3.22 o 
  -3 -10   4        0.00        0.00      1.94 o 
  -2 -10   4        9.27        6.20      2.78 o 
  -1 -10   4       44.02       47.63      4.15 o 
   0 -10   4        1.02        3.32      2.62 o 
   1 -10   4        3.39        0.95      2.21 o 
   2 -10   4        0.38        1.39      2.27 o 
   3 -10   4        0.60        2.65      2.75 o 
   4 -10   4       10.42       10.36      5.29 o 
  -5  -9   4        0.69        5.97      2.52 o 
  -4  -9   4        0.85        0.68      1.88 o 
  -3  -9   4        2.10        0.57      1.60 o 
  -2  -9   4        1.59        7.07      2.44 o 
  -1  -9   4        5.09        3.11      2.38 o 
   0  -9   4        0.87        0.00      2.18 o 
   1  -9   4       79.67       85.01      7.02 o 
   2  -9   4        2.33        7.28      2.95 o 
   3  -9   4       10.83       12.00      7.04 o 
   4  -9   4       13.07       21.00      4.05 o 
  -5  -8   4        0.00        1.44      1.84 o 
  -4  -8   4        0.96        0.00      2.15 o 
  -3  -8   4        7.64        5.90      2.36 o 
  -2  -8   4        3.15        2.20      1.63 o 
  -1  -8   4       12.43       17.38      3.00 o 
   0  -8   4        6.42        7.66      2.39 o 
   1  -8   4       14.29       18.21      3.38 o 
   2  -8   4        4.19        1.39      1.99 o 
   3  -8   4       15.07       17.35      2.95 o 
   4  -8   4       10.02       16.30      3.80 o 
   5  -8   4        7.46        8.80      6.35 o 
  -6  -7   4        1.18        0.00      2.21 o 
  -5  -7   4        1.51        1.79      1.98 o 
  -4  -7   4        5.43        8.81      2.28 o 
  -3  -7   4        4.43        5.09      3.93 o 
  -2  -7   4        1.06        0.83      1.52 o 
  -1  -7   4        5.93        9.15      1.49 o 
   0  -7   4       14.37       14.91      2.39 o 
   1  -7   4        2.15        4.47      1.95 o 
   2  -7   4        4.09        8.03      9.71 o 
   3  -7   4        4.07        3.88      2.52 o 
   4  -7   4        0.91        0.00      2.27 o 
   5  -7   4        6.79        7.69      6.89 o 
   6  -7   4        4.91        2.73      3.79 o 
  -6  -6   4        0.01        3.00      6.51 o 
  -5  -6   4        6.88        7.43      2.11 o 
  -4  -6   4       62.14       65.23      3.29 o 
  -3  -6   4        0.14        0.00      1.32 o 
  -2  -6   4        4.29        4.86      1.42 o 
  -1  -6   4      133.71      132.47      6.05 o 
   0  -6   4       55.60       51.55      2.98 o 
   1  -6   4       49.97       50.27      3.09 o 
   2  -6   4        9.24       10.09      2.20 o 
   3  -6   4      155.28      160.20      5.60 o 
   4  -6   4        0.07        3.36      2.19 o 
   5  -6   4        1.42        0.00      2.23 o 
   6  -6   4       44.04       47.84      8.07 o 
  -6  -5   4        0.86        0.00      2.41 o 
  -5  -5   4        3.27        1.92      1.57 o 
  -4  -5   4       14.28       15.78      2.12 o 
  -3  -5   4       52.06       52.74      2.51 o 
  -2  -5   4       68.52       69.22      3.20 o 
  -1  -5   4       10.02        9.67      1.19 o 
   0  -5   4       69.40       69.51      4.32 o 
   1  -5   4       49.53       43.47      4.71 o 
   2  -5   4        0.92        4.66      1.70 o 
   3  -5   4        8.00        9.82      1.45 o 
   4  -5   4       23.86       26.85      3.03 o 
   5  -5   4        5.67        3.86      1.77 o 
   6  -5   4        0.84        0.00      2.48 o 
  -6  -4   4        0.04        0.51      2.29 o 
  -5  -4   4        0.82        0.96      2.05 o 
  -4  -4   4       91.82       89.18      5.58 o 
  -3  -4   4        8.29        9.03      1.48 o 
  -2  -4   4        5.23        6.88      2.00 o 
  -1  -4   4      127.29      118.38      2.55 o 
   0  -4   4      107.94       98.00      3.27 o 
   1  -4   4       14.25       13.15      1.68 o 
   2  -4   4        0.09        0.01      0.63 o 
   3  -4   4       28.24       24.65      1.44 o 
   4  -4   4        7.31        5.21      1.91 o 
   5  -4   4        6.33       10.77      2.73 o 
   6  -4   4       30.11       31.70      3.01 o 
   7  -4   4        0.03        0.02      2.52 o 
  -6  -3   4        1.82        2.05      2.32 o 
  -5  -3   4        0.03        0.00      3.60 o 
  -4  -3   4       14.95       11.41      1.61 o 
  -3  -3   4       56.80       58.73      2.26 o 
  -2  -3   4      253.89      270.13      4.22 o 
  -1  -3   4        0.44        0.79      0.81 o 
   0  -3   4       80.55       86.53      1.71 o 
   1  -3   4      256.92      251.32     10.71 o 
   2  -3   4        3.39        2.85      1.50 o 
   3  -3   4       22.59       20.58      1.38 o 
   4  -3   4       18.36       16.27      1.62 o 
   5  -3   4        0.39        1.06      1.38 o 
   6  -3   4        0.02        0.53      1.49 o 
   7  -3   4        0.78        0.00      3.71 o 
  -6  -2   4        0.02        0.55      2.59 o 
  -5  -2   4       63.86       48.94      4.82 o 
  -4  -2   4       44.87       37.33      3.42 o 
  -3  -2   4        2.38        1.82      0.90 o 
  -2  -2   4       76.12       78.42      2.11 o 
  -1  -2   4        0.03        0.20      0.76 o 
   0  -2   4      417.85      418.96     14.14 o 
   1  -2   4      145.43      135.08      1.82 o 
   2  -2   4       24.92       24.07      1.16 o 
   3  -2   4      313.09      292.82      5.44 o 
   4  -2   4        0.01        1.32      1.21 o 
   5  -2   4        6.72        7.39      5.03 o 
   6  -2   4        9.44       12.72      2.20 o 
   7  -2   4        8.80       14.83      2.95 o 
  -6  -1   4        0.07        3.75      2.94 o 
  -5  -1   4        0.08        0.00      4.03 o 
  -4  -1   4       82.57       82.38      4.08 o 
  -3  -1   4       53.46       55.48      1.79 o 
  -2  -1   4     1148.89     1172.08      9.24 o 
  -1  -1   4        5.88        9.84      2.29 o 
   0  -1   4      244.52      233.72      2.89 o 
   1  -1   4     2623.25     2538.17     13.61 o 
   2  -1   4        2.09        2.22      0.85 o 
   3  -1   4       47.25       40.95      1.96 o 
   4  -1   4       74.08       77.16      2.50 o 
   5  -1   4        0.06        0.54      2.05 o 
   6  -1   4        5.94        8.10      1.82 o 
   7  -1   4        6.18       14.14      3.49 o 
  -6   0   4        0.66        2.93      2.71 o 
  -5   0   4       74.69       68.79      4.43 o 
  -4   0   4       22.29       23.78      2.88 o 
  -3   0   4        0.76        0.00      1.42 o 
  -2   0   4      122.90      121.88      6.08 o 
  -1   0   4      225.64      239.18      3.26 o 
   0   0   4      320.98      335.90      3.49 o 
   1   0   4      579.32      516.12      5.61 o 
   2   0   4        0.45        0.08      0.52 o 
   3   0   4      281.68      299.87      4.16 o 
   4   0   4        9.09        7.78      1.23 o 
   5   0   4        1.40        2.96      1.35 o 
   6   0   4       19.28       21.25      2.35 o 
   7   0   4       16.74       13.99      2.60 o 
   8   0   4        0.35        1.16      2.51 o 
  -6   1   4        0.03        0.00      3.03 o 
  -5   1   4        1.35        0.84      2.01 o 
  -4   1   4        3.25        9.39      6.34 o 
  -3   1   4       34.87       44.37      2.97 o 
  -2   1   4      892.87     1025.53     14.57 o 
  -1   1   4      297.17      311.15      4.54 o 
   0   1   4      183.56      172.91      4.39 o 
   1   1   4      535.16      523.81      4.41 o 
   2   1   4       30.49       25.26      1.04 o 
   3   1   4       29.86       30.84      1.32 o 
   4   1   4        0.21        0.00      0.91 o 
   5   1   4        0.41        0.00      1.64 o 
   6   1   4        1.13        0.91      1.36 o 
   7   1   4        2.93        4.00      1.91 o 
   8   1   4        0.40        1.71      4.24 o 
  -6   2   4        1.43        0.00      2.70 o 
  -5   2   4        0.71        0.00      2.25 o 
  -4   2   4        3.48        2.76      5.02 o 
  -3   2   4       16.09       14.24      4.79 o 
  -2   2   4       57.88       60.54      4.95 o 
  -1   2   4       69.10       71.41      3.99 o 
   0   2   4       36.03       33.68      2.41 o 
   1   2   4       44.22       43.13      2.48 o 
   2   2   4        3.25        4.79      0.51 o 
   3   2   4        0.47        0.38      0.48 o 
   4   2   4        3.82        4.87      1.65 o 
   5   2   4       31.50       30.47      2.03 o 
   6   2   4       43.34       46.73      2.62 o 
   7   2   4        1.28        0.22      1.51 o 
   8   2   4        0.01        0.53      3.83 o 
  -6   3   4        3.79        5.52      3.22 o 
  -5   3   4        4.27        3.91      2.66 o 
  -4   3   4        0.02        0.12      1.69 o 
  -3   3   4      147.30      139.67      5.10 o 
  -2   3   4        1.13        0.41      1.00 o 
  -1   3   4       81.79       85.26      1.95 o 
   0   3   4        7.67        7.61      1.13 o 
   1   3   4      117.89      108.62      1.73 o 
   2   3   4       98.01       94.53      2.89 o 
   3   3   4      170.60      162.16      6.07 o 
   4   3   4      328.95      312.41      6.01 o 
   5   3   4       12.73       14.93      1.46 o 
   6   3   4       89.07       98.40      3.76 o 
   7   3   4        0.93        0.27      2.88 o 
  -6   4   4        0.67        6.83      3.50 o 
  -5   4   4        6.05        8.14      6.98 o 
  -4   4   4        1.86        4.26      2.45 o 
  -3   4   4       90.27       87.47      4.39 o 
  -2   4   4        6.90        4.93      1.63 o 
  -1   4   4       15.54       13.44      1.99 o 
   0   4   4       37.70       41.62      1.54 o 
   1   4   4      145.68      150.52      3.84 o 
   2   4   4        6.01        6.93      1.62 o 
   3   4   4       37.07       37.48      2.56 o 
   4   4   4        0.00        0.00      1.56 o 
   5   4   4        1.90        1.34      0.80 o 
   6   4   4      142.74      144.74      6.70 o 
   7   4   4       18.55       22.25      4.09 o 
   8   4   4        0.16        4.92      5.58 o 
  -5   5   4        2.42        3.75      2.96 o 
  -4   5   4        3.01        5.08      7.24 o 
  -3   5   4      205.92      203.96      6.71 o 
  -2   5   4       74.36       69.00      2.30 o 
  -1   5   4      119.72      116.94      2.76 o 
   0   5   4       92.69       93.19      4.15 o 
   1   5   4        2.06        0.96      0.69 o 
   2   5   4      220.98      216.21      5.16 o 
   3   5   4      194.31      205.82      5.56 o 
   4   5   4       55.07       62.27     11.46 o 
   5   5   4        8.07       15.54      2.75 o 
   6   5   4       53.69       49.48      4.47 o 
   7   5   4        4.49        2.45      3.87 o 
  -5   6   4        0.04        3.76      2.87 o 
  -4   6   4        0.83        1.14      2.28 o 
  -3   6   4       20.55       20.82      3.09 o 
  -2   6   4       32.31       34.41      2.01 o 
  -1   6   4       22.24       19.12      2.41 o 
   0   6   4       11.10       10.96      2.06 o 
   1   6   4        0.00        0.69      1.21 o 
   2   6   4       59.82       61.55      3.19 o 
   3   6   4       82.00       80.97      3.77 o 
   4   6   4       13.31       12.04      3.09 o 
   5   6   4       76.03       72.42      4.41 o 
   6   6   4       30.47       37.32      4.43 o 
   7   6   4        2.18        0.00      2.24 o 
  -5   7   4        1.69        0.89      2.54 o 
  -4   7   4        1.24        2.72      2.69 o 
  -3   7   4       12.10        7.06      2.81 o 
  -2   7   4        6.94        9.34      1.84 o 
  -1   7   4      139.53      147.99      3.98 o 
   0   7   4        6.67        7.85      2.28 o 
   1   7   4      164.74      150.59      5.15 o 
   2   7   4       21.83       18.61      2.59 o 
   3   7   4       20.91       21.76      2.77 o 
   4   7   4      125.06      118.41      5.38 o 
   5   7   4        8.33        6.89      2.70 o 
   6   7   4        0.12        0.94      2.52 o 
   7   7   4        4.07        4.25      3.04 o 
  -4   8   4        8.74       18.78      7.12 o 
  -3   8   4        2.02        1.51      2.58 o 
  -2   8   4        0.14        0.22      1.27 o 
  -1   8   4       16.74       15.85      5.21 o 
   0   8   4        2.59        0.59      1.97 o 
   1   8   4      301.87      294.82      5.08 o 
   2   8   4       14.14       14.61      1.23 o 
   3   8   4       46.51       53.40      4.17 o 
   4   8   4       57.19       50.33      4.05 o 
   5   8   4       35.32       36.93      5.00 o 
   6   8   4        0.73        0.00      2.52 o 
   7   8   4        0.01        0.00      3.05 o 
  -4   9   4        0.01        8.96      3.82 o 
  -3   9   4        9.07       10.24      4.47 o 
  -2   9   4        0.99        5.65      2.63 o 
  -1   9   4       22.77       30.41      9.89 o 
   0   9   4        2.05        3.91      2.65 o 
   1   9   4       73.20       66.68      4.12 o 
   2   9   4       24.20       31.98      3.52 o 
   3   9   4        0.02        1.07      2.73 o 
   4   9   4       58.16       47.93      9.06 o 
   5   9   4        6.40        2.65      2.74 o 
   6   9   4        0.00        0.00      2.70 o 
  -3  10   4        1.08        0.00      2.76 o 
  -2  10   4        7.76        7.66      2.59 o 
  -1  10   4        0.99        3.24      2.85 o 
   0  10   4        0.29        3.18      1.80 o 
   1  10   4       70.01       69.75      3.15 o 
   2  10   4        2.51        1.22      3.79 o 
   3  10   4        0.07        0.00      3.05 o 
   4  10   4       12.61       14.77      5.50 o 
   5  10   4        0.82        1.18      2.62 o 
   6  10   4        0.87       11.69      4.05 o 
  -2  11   4        0.02        0.00      2.72 o 
  -1  11   4        1.00        0.36      2.64 o 
   0  11   4        8.17       13.39      2.78 o 
   1  11   4        3.11        0.00      2.56 o 
   2  11   4        3.29        0.71      2.23 o 
   3  11   4        0.13        0.00      2.89 o 
   4  11   4        0.02        0.00      2.52 o 
   5  11   4        0.39        0.00      2.35 o 
  -1  12   4        0.15        0.00      3.00 o 
   0  12   4        0.00        0.19      2.42 o 
   1  12   4        2.85        1.91      3.04 o 
   2  12   4        0.21        0.00      2.46 o 
   3  12   4        0.18        0.36      2.67 o 
   4  12   4        0.18        0.00      2.93 o 
  -2 -11   5        4.16        3.00      2.63 o 
  -1 -11   5        7.67        6.87      3.10 o 
   0 -11   5       10.29        7.24      3.84 o 
   1 -11   5       20.33       27.87      6.17 o 
   2 -11   5       19.07       24.90      4.23 o 
  -3 -10   5        0.25        0.71      3.36 o 
  -2 -10   5        1.22        0.00      1.99 o 
  -1 -10   5        5.90        2.40      2.63 o 
   0 -10   5        0.50        1.28      3.79 o 
   1 -10   5        2.84        4.50      3.08 o 
   2 -10   5        7.98        5.71      3.18 o 
   3 -10   5        0.02        0.00      2.92 o 
  -4  -9   5        0.02        0.48      2.13 o 
  -3  -9   5        0.97        4.65      2.68 o 
  -2  -9   5       18.18       16.02      3.15 o 
  -1  -9   5       18.65       19.52      3.09 o 
   0  -9   5        7.64        2.85      2.35 o 
   1  -9   5       24.57       32.27      3.75 o 
   2  -9   5        7.70       15.80      3.25 o 
   3  -9   5        0.00        0.00      3.21 o 
   4  -9   5        0.92        2.77      2.79 o 
  -5  -8   5        0.00        0.00      3.27 o 
  -4  -8   5        6.32        6.74      2.40 o 
  -3  -8   5       17.29       19.85      3.15 o 
  -2  -8   5        2.29        1.38      1.55 o 
  -1  -8   5        1.56        6.34      5.98 o 
   0  -8   5       47.81       42.58      4.05 o 
   1  -8   5        0.09        0.13      3.32 o 
   2  -8   5       12.84       12.39      2.77 o 
   3  -8   5        8.61       12.95      4.54 o 
   4  -8   5        2.15        2.42      3.17 o 
   5  -8   5        0.18        0.43      3.65 o 
  -5  -7   5        0.03        0.00      2.53 o 
  -4  -7   5       13.98       19.30      4.73 o 
  -3  -7   5       70.68       75.89      3.74 o 
  -2  -7   5        2.42        0.51      1.61 o 
  -1  -7   5       13.43       19.68      3.80 o 
   0  -7   5        2.58        2.10      4.29 o 
   1  -7   5        4.98        3.03      3.07 o 
   2  -7   5        0.61        1.13      1.90 o 
   3  -7   5        2.95        1.92      2.12 o 
   4  -7   5        1.02        5.73      2.62 o 
   5  -7   5        0.19        0.00      2.84 o 
   6  -7   5        3.84        0.01      2.29 o 
  -5  -6   5        0.42        0.03      1.79 o 
  -4  -6   5        0.09        0.00      1.43 o 
  -3  -6   5      104.23      105.69      4.00 o 
  -2  -6   5        1.18        5.29      1.80 o 
  -1  -6   5       51.77       53.56      3.36 o 
   0  -6   5       75.75       75.59      4.03 o 
   1  -6   5        0.16        0.50      1.51 o 
   2  -6   5       12.41       16.29      2.55 o 
   3  -6   5       23.72       22.74      5.85 o 
   4  -6   5        3.88        5.84      2.41 o 
   5  -6   5        0.61        0.00      2.23 o 
   6  -6   5       22.57       21.90      3.90 o 
  -6  -5   5       12.08       16.33      3.59 o 
  -5  -5   5        0.22        2.40      2.52 o 
  -4  -5   5       24.15       24.91      2.44 o 
  -3  -5   5      167.42      174.55      7.13 o 
  -2  -5   5        9.45        6.87      1.64 o 
  -1  -5   5        7.08       11.63      1.42 o 
   0  -5   5       13.63       14.85      2.10 o 
   1  -5   5        0.82        1.17      1.69 o 
   2  -5   5        2.23        1.65      1.60 o 
   3  -5   5        5.00        5.88      4.47 o 
   4  -5   5        3.17        4.86      3.55 o 
   5  -5   5        5.22        6.35      2.66 o 
   6  -5   5        8.40        5.95      2.93 o 
  -6  -4   5        0.01        3.55      3.01 o 
  -5  -4   5        0.06        1.41      2.16 o 
  -4  -4   5        4.56        5.06      2.52 o 
  -3  -4   5       33.40       33.54      2.25 o 
  -2  -4   5       23.18       27.39      1.96 o 
  -1  -4   5       39.47       38.31      1.91 o 
   0  -4   5        1.04        0.71      0.96 o 
   1  -4   5        1.99        3.95      1.44 o 
   2  -4   5        0.98        1.50      3.65 o 
   3  -4   5       27.34       27.88      2.18 o 
   4  -4   5       16.32       13.63      2.61 o 
   5  -4   5       11.07       14.17      2.02 o 
   6  -4   5       16.29       15.55      2.39 o 
   7  -4   5        0.42        2.10      3.12 o 
  -6  -3   5        0.61        1.89      2.54 o 
  -5  -3   5        0.11        2.63      2.55 o 
  -4  -3   5       17.15       15.13      2.87 o 
  -3  -3   5        6.50        6.24      1.39 o 
  -2  -3   5        2.73        3.45      1.22 o 
  -1  -3   5       50.39       53.99      2.52 o 
   0  -3   5       29.54       32.15      1.67 o 
   1  -3   5       24.12       24.98      0.81 o 
   2  -3   5       30.77       32.89      1.20 o 
   3  -3   5       34.02       33.07      1.66 o 
   4  -3   5       11.15       10.44      1.54 o 
   5  -3   5       14.08       15.26      3.36 o 
   6  -3   5        0.34        0.00      1.63 o 
   7  -3   5        1.00        0.00      1.65 o 
  -6  -2   5        1.72        0.00      2.62 o 
  -5  -2   5        1.94        0.00      3.33 o 
  -4  -2   5        4.17        6.66      2.31 o 
  -3  -2   5        7.40        8.29      1.28 o 
  -2  -2   5        0.18        0.50      1.37 o 
  -1  -2   5       16.76       18.68      1.44 o 
   0  -2   5        7.34        8.04      1.22 o 
   1  -2   5       63.61       61.70      1.60 o 
   2  -2   5       23.83       22.31      1.15 o 
   3  -2   5       11.69        9.13      2.82 o 
   4  -2   5        0.09        4.44      3.20 o 
   5  -2   5       44.17       34.77      2.71 o 
   6  -2   5        5.21        7.81      5.53 o 
   7  -2   5        0.58        1.25      1.91 o 
  -6  -1   5        1.02        2.00      2.68 o 
  -5  -1   5        0.49        0.00      3.99 o 
  -4  -1   5      129.03      139.39      6.81 o 
  -3  -1   5       40.54       37.65      2.89 o 
  -2  -1   5        1.60        0.60      0.80 o 
  -1  -1   5        1.11        0.84      0.86 o 
   0  -1   5      282.88      285.19      3.73 o 
   1  -1   5      320.61      319.02      3.84 o 
   2  -1   5      144.64      146.19      5.24 o 
   3  -1   5      141.17      133.88      2.75 o 
   4  -1   5       21.57       19.26      1.99 o 
   5  -1   5        8.99        9.70      1.69 o 
   6  -1   5        2.41        1.48      1.61 o 
   7  -1   5       11.14       13.91      3.08 o 
  -6   0   5        1.78        2.23      2.75 o 
  -5   0   5        3.75        0.36      1.93 o 
  -4   0   5        0.04        0.00      2.04 o 
  -3   0   5        0.16        0.00      2.13 o 
  -2   0   5       19.59       14.96      1.32 o 
  -1   0   5        0.55        0.56      0.74 o 
   0   0   5      126.96      111.47      3.15 o 
   1   0   5        0.22        0.00      0.54 o 
   2   0   5        0.82        0.00      0.88 o 
   3   0   5        0.01        1.39      0.85 o 
   4   0   5        5.58        5.13      1.21 o 
   5   0   5       45.71       41.70      2.84 o 
   6   0   5       12.06       10.82      1.86 o 
   7   0   5        0.04        2.33      2.72 o 
   8   0   5        0.01        0.73      3.74 o 
  -6   1   5        2.97        4.86      2.99 o 
  -5   1   5        0.18        3.23      3.31 o 
  -4   1   5       17.23       19.01      3.01 o 
  -3   1   5       18.38       20.37      2.59 o 
  -2   1   5       36.01       46.95      3.91 o 
  -1   1   5        6.92       11.27      1.68 o 
   0   1   5        0.74        0.14      0.80 o 
   1   1   5        6.27        6.57      0.85 o 
   2   1   5        3.89        4.56      0.98 o 
   3   1   5       51.89       50.54      1.66 o 
   4   1   5       13.58       12.55      1.57 o 
   5   1   5        7.17        8.64      1.54 o 
   6   1   5        0.10        0.15      1.57 o 
   7   1   5       19.55       19.59      3.02 o 
  -6   2   5        0.80        7.70      6.07 o 
  -5   2   5        1.12        3.88      2.76 o 
  -4   2   5        2.94        7.04      5.29 o 
  -3   2   5        0.41        5.14      2.28 o 
  -2   2   5       95.61       94.76      4.12 o 
  -1   2   5      217.56      247.40      6.61 o 
   0   2   5       14.17       10.89      1.21 o 
   1   2   5        0.16        0.17      0.49 o 
   2   2   5       13.07       17.03      0.89 o 
   3   2   5       76.59       84.74      1.83 o 
   4   2   5       19.16       20.52      1.31 o 
   5   2   5       38.98       38.78      3.15 o 
   6   2   5       49.58       52.99      2.79 o 
   7   2   5        0.37        0.74      1.53 o 
   8   2   5        0.70        0.00      4.31 o 
  -6   3   5       10.13       16.19      4.21 o 
  -5   3   5        1.82        0.00      3.77 o 
  -4   3   5       11.12       13.98      3.13 o 
  -3   3   5      277.47      300.73      8.22 o 
  -2   3   5        0.40        0.00      1.26 o 
  -1   3   5       14.52       17.39      1.24 o 
   0   3   5      729.85      771.01     10.18 o 
   1   3   5      316.65      282.92      3.48 o 
   2   3   5      159.98      165.49      3.55 o 
   3   3   5      191.51      189.98      6.49 o 
   4   3   5       29.70       22.56      1.99 o 
   5   3   5        0.75        0.00      0.85 o 
   6   3   5       16.95       18.50      5.26 o 
   7   3   5       11.15       18.76      3.90 o 
   8   3   5        0.40        8.20      3.92 o 
  -5   4   5        8.82       14.66      3.63 o 
  -4   4   5        5.99       11.77      4.08 o 
  -3   4   5       21.15       23.63      3.31 o 
  -2   4   5      301.43      287.96     11.87 o 
  -1   4   5       82.62       76.21      2.95 o 
   0   4   5       12.82       12.63      2.36 o 
   1   4   5      178.34      187.68      4.11 o 
   2   4   5       24.56       21.97      3.49 o 
   3   4   5      121.08      112.64     12.39 o 
   4   4   5       38.03       34.48      3.95 o 
   5   4   5       12.54       18.91      3.02 o 
   6   4   5       46.17       47.15      8.38 o 
   7   4   5        0.21        1.47      3.54 o 
   8   4   5        1.17        3.96      3.63 o 
  -5   5   5        3.58        6.41      3.18 o 
  -4   5   5       14.18       15.93      5.16 o 
  -3   5   5      132.61      120.22      5.65 o 
  -2   5   5       35.53       28.97      1.67 o 
  -1   5   5        4.26        6.60      1.24 o 
   0   5   5      405.17      436.66      9.79 o 
   1   5   5       31.84       36.69      2.58 o 
   2   5   5      114.30      126.02      7.51 o 
   3   5   5      180.79      187.04     10.80 o 
   4   5   5       14.31       16.23      2.60 o 
   5   5   5        2.02        6.69      4.86 o 
   6   5   5       23.94       20.75      3.42 o 
   7   5   5        0.01        0.22      5.00 o 
  -5   6   5        0.38        0.00      2.79 o 
  -4   6   5        6.61        9.18      3.24 o 
  -3   6   5        9.69       11.07      4.07 o 
  -2   6   5       75.14       72.50      2.65 o 
  -1   6   5       47.39       42.31      2.22 o 
   0   6   5        0.03        1.68      1.09 o 
   1   6   5       81.59       81.76      3.40 o 
   2   6   5       99.74       96.55      5.07 o 
   3   6   5        0.63        0.26      2.61 o 
   4   6   5        7.96       12.07      2.70 o 
   5   6   5        0.14        0.61      1.99 o 
   6   6   5        0.75        0.00      2.29 o 
   7   6   5        0.70        3.17      2.90 o 
  -4   7   5        4.91        5.79      3.01 o 
  -3   7   5        0.03        0.00      2.75 o 
  -2   7   5       69.46       62.41      2.74 o 
  -1   7   5       15.69       10.10      1.80 o 
   0   7   5       20.86       20.79      1.94 o 
   1   7   5       51.71       48.63      2.10 o 
   2   7   5       25.47       24.63      2.78 o 
   3   7   5        6.66        8.58      2.47 o 
   4   7   5       75.67       76.76      4.71 o 
   5   7   5        2.35        1.67      2.21 o 
   6   7   5        0.15        1.74      3.89 o 
   7   7   5        2.23        5.09      3.60 o 
  -4   8   5        0.95        4.87      3.19 o 
  -3   8   5        1.67        2.23      3.75 o 
  -2   8   5       13.26       12.19      2.07 o 
  -1   8   5      130.64      110.34      3.99 o 
   0   8   5       30.04       29.22      4.55 o 
   1   8   5       37.48       33.33      2.06 o 
   2   8   5      587.75      552.70     12.06 o 
   3   8   5        3.94        3.25      2.20 o 
   4   8   5        1.02        0.41      1.94 o 
   5   8   5        4.31        2.65      2.62 o 
   6   8   5        0.71        0.00      2.31 o 
   7   8   5        2.55        4.08      3.74 o 
  -3   9   5        2.19        1.28      2.61 o 
  -2   9   5        6.83        7.55      2.67 o 
  -1   9   5       69.58       70.90      3.67 o 
   0   9   5       29.02       30.43      2.44 o 
   1   9   5       27.96       29.38      2.25 o 
   2   9   5       69.47       65.92      4.61 o 
   3   9   5        4.82       14.63      5.31 o 
   4   9   5        4.44        4.91      4.53 o 
   5   9   5        0.14        1.34      2.55 o 
   6   9   5        4.94        7.89      3.37 o 
  -3  10   5        1.43        4.03      3.42 o 
  -2  10   5        0.44        0.00      2.60 o 
  -1  10   5        6.54        3.60      2.18 o 
   0  10   5        6.56       11.02      2.22 o 
   1  10   5       16.34       19.54      8.53 o 
   2  10   5      105.36      105.85      7.68 o 
   3  10   5       20.56       21.72      3.53 o 
   4  10   5        1.49        0.21      2.54 o 
   5  10   5       13.20        6.85      3.81 o 
   6  10   5        0.04        0.47      2.75 o 
  -2  11   5        1.04        0.07      2.35 o 
  -1  11   5        1.60        0.55      1.89 o 
   0  11   5        0.86        0.00      1.61 o 
   1  11   5        3.28        2.26      2.67 o 
   2  11   5        9.11        2.57      2.80 o 
   3  11   5       16.04       17.41      3.99 o 
   4  11   5        2.51        2.70      2.81 o 
   5  11   5        0.15        4.12      3.60 o 
   0  12   5        0.80        0.00      2.67 o 
   1  12   5        5.58        3.39      3.02 o 
   2  12   5        1.37        0.00      2.74 o 
   3  12   5        0.03        2.96      3.03 o 
   4  12   5        0.00        0.00      3.06 o 
  -1 -11   6        0.13        3.00      2.89 o 
   0 -11   6        0.51        0.00      2.67 o 
   1 -11   6        0.00        4.93      3.12 o 
  -3 -10   6        0.10        3.44      2.64 o 
  -2 -10   6        0.00        0.65      2.35 o 
  -1 -10   6       17.69       17.18      3.56 o 
   0 -10   6        2.92        0.00      2.59 o 
   1 -10   6        4.11        4.48      2.91 o 
   2 -10   6        7.93        5.24      3.03 o 
   3 -10   6        0.52        0.00      3.36 o 
  -4  -9   6        0.12        1.13      2.42 o 
  -3  -9   6        3.87        5.84      3.12 o 
  -2  -9   6        7.07        7.48      2.76 o 
  -1  -9   6        1.60        0.15      2.73 o 
   0  -9   6        3.65        4.68      2.54 o 
   1  -9   6        2.95        5.96      2.79 o 
   2  -9   6        0.13        0.00      2.75 o 
   3  -9   6        2.29        1.79      4.02 o 
   4  -9   6        1.61        3.01      2.86 o 
  -4  -8   6        0.23        2.05      2.08 o 
  -3  -8   6        2.72        1.58      1.69 o 
  -2  -8   6       10.88       14.83      3.18 o 
  -1  -8   6        2.52        4.68      2.87 o 
   0  -8   6        0.47        0.96      2.45 o 
   1  -8   6        9.21       10.96      3.45 o 
   2  -8   6        0.05        0.00      2.34 o 
   3  -8   6        0.73        1.94      3.68 o 
   4  -8   6        0.01        0.43      2.25 o 
   5  -8   6        0.34        0.05      2.08 o 
  -5  -7   6        0.00        0.00      4.20 o 
  -4  -7   6        3.56        2.03      1.93 o 
  -3  -7   6       56.25       52.90      3.35 o 
  -2  -7   6        0.26        0.02      1.18 o 
  -1  -7   6        3.11        1.01      1.91 o 
   0  -7   6       48.16       46.33      3.61 o 
   1  -7   6        2.11        2.21      2.04 o 
   2  -7   6       19.52       17.38      3.01 o 
   3  -7   6       21.02       25.23      3.31 o 
   4  -7   6        0.99        0.00      2.43 o 
   5  -7   6        3.47        1.08      2.66 o 
  -5  -6   6        3.49        7.07      2.98 o 
  -4  -6   6        0.33        5.89      4.03 o 
  -3  -6   6        6.78       11.54      2.69 o 
  -2  -6   6       24.54       25.62      2.66 o 
  -1  -6   6       26.24       26.89      1.98 o 
   0  -6   6       15.09       16.11      2.63 o 
   1  -6   6        7.05       10.14      3.60 o 
   2  -6   6       27.97       20.96      2.97 o 
   3  -6   6        9.01       11.62      4.06 o 
   4  -6   6        0.45        0.00      2.18 o 
   5  -6   6        0.83        1.52      2.27 o 
   6  -6   6        7.36       13.45      3.78 o 
  -5  -5   6        0.00        8.28      6.40 o 
  -4  -5   6        1.64        2.79      1.76 o 
  -3  -5   6       58.85       58.88      3.13 o 
  -2  -5   6        7.29       10.10      1.81 o 
  -1  -5   6       18.09       21.34      1.82 o 
   0  -5   6       46.93       50.32      3.27 o 
   1  -5   6        4.49        2.93      1.69 o 
   2  -5   6        8.42       11.81      2.36 o 
   3  -5   6       38.69       35.73      3.34 o 
   4  -5   6       14.18       14.09      3.89 o 
   5  -5   6        2.33        0.00      2.26 o 
   6  -5   6        1.88        0.00      2.22 o 
  -6  -4   6        0.42        5.43      3.23 o 
  -5  -4   6        0.00        1.39      2.26 o 
  -4  -4   6       14.89       19.62      5.85 o 
  -3  -4   6        0.02        0.00      1.54 o 
  -2  -4   6        0.06        2.42      1.67 o 
  -1  -4   6        1.01        2.65      2.23 o 
   0  -4   6       24.23       22.41      1.79 o 
   1  -4   6        7.48        9.48      1.93 o 
   2  -4   6      165.29      149.50      4.90 o 
   3  -4   6       32.35       36.42      2.96 o 
   4  -4   6        0.10        0.00      1.94 o 
   5  -4   6       23.16       26.89      3.42 o 
   6  -4   6        2.48        0.00      1.90 o 
   7  -4   6        0.00        0.79      2.48 o 
  -6  -3   6        0.69        0.00      2.66 o 
  -5  -3   6        0.93        2.71      2.94 o 
  -4  -3   6        3.18        2.22      2.36 o 
  -3  -3   6       32.86       37.69      2.43 o 
  -2  -3   6        0.28        0.70      1.18 o 
  -1  -3   6        1.24        1.98      1.16 o 
   0  -3   6       35.63       31.29      1.59 o 
   1  -3   6       83.08       86.60      5.31 o 
   2  -3   6       29.88       27.62      2.61 o 
   3  -3   6       13.14       12.70      1.32 o 
   4  -3   6        0.53        1.29      1.22 o 
   5  -3   6       10.54       11.12      2.10 o 
   6  -3   6        0.06        0.00      1.89 o 
   7  -3   6        0.00        0.00      2.16 o 
  -6  -2   6        0.11        0.00      3.16 o 
  -5  -2   6        8.38        9.12      6.45 o 
  -4  -2   6       62.54       49.54      4.25 o 
  -3  -2   6        1.17        2.84      3.24 o 
  -2  -2   6        2.82        3.00      1.25 o 
  -1  -2   6      275.21      259.08      4.53 o 
   0  -2   6       65.78       63.08      2.75 o 
   1  -2   6       67.38       70.22      2.46 o 
   2  -2   6     4313.59     3913.14     29.92 o 
   3  -2   6       52.11       48.70      4.48 o 
   4  -2   6        4.80        5.07      2.18 o 
   5  -2   6       87.85       86.30      3.91 o 
   6  -2   6        0.00        0.00      1.97 o 
   7  -2   6        4.39       10.09      2.62 o 
  -6  -1   6        0.32        0.29      2.41 o 
  -5  -1   6        0.82        3.26      3.80 o 
  -4  -1   6        0.88        0.00      2.10 o 
  -3  -1   6      206.44      208.54      6.29 o 
  -2  -1   6        4.11        5.18      1.25 o 
  -1  -1   6      170.71      166.59      3.67 o 
   0  -1   6      528.39      487.89      5.79 o 
   1  -1   6      469.28      458.90      7.77 o 
   2  -1   6        1.86        0.42      0.86 o 
   3  -1   6       59.23       53.82      1.96 o 
   4  -1   6        7.85        8.12      1.44 o 
   5  -1   6       10.13       11.27      1.83 o 
   6  -1   6        0.61        0.00      1.59 o 
   7  -1   6        1.86        0.00      1.73 o 
  -6   0   6        3.34        7.64      3.35 o 
  -5   0   6        4.50        4.20      2.60 o 
  -4   0   6       24.19       21.46      3.36 o 
  -3   0   6        0.18        0.00      1.82 o 
  -2   0   6        1.40        1.92      0.94 o 
  -1   0   6       77.04       82.42      2.35 o 
   0   0   6        1.56        2.41      1.52 o 
   1   0   6       58.46       51.15      2.76 o 
   2   0   6     3229.46     3071.95     19.97 o 
   3   0   6       54.39       52.11      2.67 o 
   4   0   6        1.70        2.61      1.35 o 
   5   0   6       71.86       74.45      3.01 o 
   6   0   6        0.65        0.65      1.62 o 
   7   0   6        1.47        0.47      1.73 o 
  -6   1   6        0.22        4.83      6.85 o 
  -5   1   6        0.38        1.93      3.99 o 
  -4   1   6        9.01       10.92      4.86 o 
  -3   1   6       40.61       33.34      3.33 o 
  -2   1   6        0.52        0.00      1.55 o 
  -1   1   6       29.89       34.47      2.28 o 
   0   1   6        7.25        8.59      1.48 o 
   1   1   6       32.50       33.87      1.55 o 
   2   1   6        0.23        2.72      1.73 o 
   3   1   6       44.25       37.03      1.58 o 
   4   1   6       18.23       19.52      1.59 o 
   5   1   6        8.06       10.20      1.56 o 
   6   1   6        0.01        1.20      1.30 o 
   7   1   6        4.35       11.91      4.38 o 
   8   1   6        0.17        3.60      4.75 o 
  -6   2   6       10.00        7.93      5.64 o 
  -5   2   6        4.43        6.31      3.03 o 
  -4   2   6       14.47        9.82      2.86 o 
  -3   2   6       44.60       40.92      3.67 o 
  -2   2   6       26.01       24.34      3.38 o 
  -1   2   6        3.58        7.37      2.23 o 
   0   2   6      262.73      253.47      3.92 o 
   1   2   6      121.08      114.73      3.63 o 
   2   2   6       69.36       65.47      2.55 o 
   3   2   6       10.03        7.50      1.11 o 
   4   2   6       28.00       28.50      1.57 o 
   5   2   6        5.00        6.90      2.01 o 
   6   2   6        0.10        0.84      1.57 o 
   7   2   6        0.89        0.74      3.38 o 
   8   2   6        0.05        1.50      3.16 o 
  -5   3   6        0.95        4.88      4.92 o 
  -4   3   6        1.58        0.00      2.39 o 
  -3   3   6      607.71      605.26     13.17 o 
  -2   3   6       28.56       32.74      3.26 o 
  -1   3   6      192.54      202.21      3.62 o 
   0   3   6      844.35      873.07      8.70 o 
   1   3   6      182.05      183.64      3.18 o 
   2   3   6       56.83       58.89      3.31 o 
   3   3   6        8.19       13.52      2.13 o 
   4   3   6      192.93      206.54      6.42 o 
   5   3   6        1.28        2.38      2.53 o 
   6   3   6        0.48        0.00      1.99 o 
   7   3   6       34.47       37.16      4.85 o 
   8   3   6        0.02        3.17      3.24 o 
  -5   4   6        8.05        9.19      3.52 o 
  -4   4   6       20.87       16.96      3.61 o 
  -3   4   6      114.72      117.78     10.89 o 
  -2   4   6        0.12        2.83      3.51 o 
  -1   4   6        0.42        0.53      0.87 o 
   0   4   6        4.92        5.63      1.60 o 
   1   4   6        3.96        3.27      0.96 o 
   2   4   6      230.65      243.14      4.86 o 
   3   4   6        2.84        7.07      3.44 o 
   4   4   6        0.05        0.00      1.99 o 
   5   4   6        0.21        5.93      2.42 o 
   6   4   6        3.30        0.00      2.00 o 
   7   4   6        0.52        2.57      3.00 o 
  -5   5   6        0.40        2.80      3.24 o 
  -4   5   6        0.41        0.00      2.14 o 
  -3   5   6      192.82      204.84      7.52 o 
  -2   5   6       20.01       17.98      2.83 o 
  -1   5   6       54.97       52.62      3.06 o 
   0   5   6      125.44      129.08      3.26 o 
   1   5   6        2.64        6.13      1.41 o 
   2   5   6        1.03        0.80      0.68 o 
   3   5   6       13.35       16.98      2.45 o 
   4   5   6       42.11       44.90      3.55 o 
   5   5   6       10.49       12.40      8.13 o 
   6   5   6        0.37        5.31      3.05 o 
   7   5   6       17.32       23.66      4.57 o 
  -4   6   6        0.45        2.15      2.91 o 
  -3   6   6        5.82        5.60      5.49 o 
  -2   6   6       17.82       23.24      7.70 o 
  -1   6   6        0.94        5.64      2.80 o 
   0   6   6       64.71       59.30      2.55 o 
   1   6   6        2.32        2.36      1.07 o 
   2   6   6       18.14       17.36      2.92 o 
   3   6   6        7.49       13.60      6.40 o 
   4   6   6       23.13       25.10      3.16 o 
   5   6   6        0.47        0.00      2.30 o 
   6   6   6        2.06      177.89     93.83 o 
   7   6   6        0.01        1.08      2.96 o 
  -4   7   6        0.44        1.81      2.87 o 
  -3   7   6        0.54        1.35      2.27 o 
  -2   7   6        1.53        7.37      5.05 o 
  -1   7   6      205.70      195.04      8.05 o 
   0   7   6       59.23       64.89      2.91 o 
   1   7   6       26.80       24.33      3.27 o 
   2   7   6        7.44        9.66      2.59 o 
   3   7   6        2.72        3.69      2.30 o 
   4   7   6       54.24       57.94      4.52 o 
   5   7   6       16.52       26.76      3.73 o 
   6   7   6        0.02        0.00      2.43 o 
   7   7   6        0.01        0.00      2.23 o 
  -4   8   6        1.92        0.64      2.80 o 
  -3   8   6        3.38        6.24      3.56 o 
  -2   8   6        0.11        0.73      2.72 o 
  -1   8   6       20.61       22.56      2.90 o 
   0   8   6        3.34        6.66      1.90 o 
   1   8   6       51.12       47.39      4.14 o 
   2   8   6      138.88      133.83      9.67 o 
   3   8   6       30.60       34.23      3.72 o 
   4   8   6       38.92       39.09      3.99 o 
   5   8   6       20.96       21.67      4.88 o 
   6   8   6        0.00        0.82      2.48 o 
   7   8   6        0.02        0.00      2.83 o 
  -3   9   6        0.06        0.00      2.61 o 
  -2   9   6        3.48       10.19      7.03 o 
  -1   9   6       41.28       36.61      3.96 o 
   0   9   6        5.08        9.67      3.77 o 
   1   9   6       37.11       32.71      3.94 o 
   2   9   6        8.65       10.91      3.14 o 
   3   9   6       19.13       18.28      3.74 o 
   4   9   6       36.11       34.73      4.15 o 
   5   9   6        1.39        0.66      2.43 o 
   6   9   6        0.00        2.88      4.37 o 
  -2  10   6        6.04        5.06      3.16 o 
  -1  10   6       25.55       23.78      2.99 o 
   0  10   6        3.44        2.72      1.94 o 
   1  10   6       51.90       56.27      4.80 o 
   2  10   6       31.07       28.32      4.61 o 
   3  10   6        5.13        4.84      2.93 o 
   4  10   6        4.00        0.00      3.21 o 
   5  10   6       10.69        7.28      3.44 o 
  -1  11   6        0.16        3.17      3.04 o 
   0  11   6        3.87        2.30      2.97 o 
   1  11   6        2.06        0.61      2.22 o 
   2  11   6        2.58        3.34      2.91 o 
   3  11   6       12.44       20.27      4.39 o 
   4  11   6        0.01        0.89      2.78 o 
   5  11   6        2.03        6.25      4.19 o 
   0  12   6        4.24        1.96      3.15 o 
   1  12   6        1.17        0.09      2.23 o 
   2  12   6        0.41        0.30      2.33 o 
   3  12   6        0.23        0.85      3.67 o 
  -2 -10   7        1.03        1.04      3.05 o 
  -1 -10   7        0.00        0.00      2.58 o 
   0 -10   7        1.98        0.00      2.21 o 
   1 -10   7        0.74        0.00      2.86 o 
   2 -10   7       18.36       21.56      4.14 o 
  -3  -9   7        0.40        0.00      2.06 o 
  -2  -9   7        1.68        0.00      2.30 o 
  -1  -9   7        3.53        5.83      4.23 o 
   0  -9   7        4.08        7.90      5.75 o 
   1  -9   7        0.61        0.37      4.61 o 
   2  -9   7        1.23        1.89      2.51 o 
   3  -9   7        0.66        0.70      2.33 o 
   4  -9   7        1.08        1.35      2.75 o 
  -4  -8   7        0.72        0.00      2.88 o 
  -3  -8   7        3.07        0.90      2.36 o 
  -2  -8   7        0.23        0.99      3.06 o 
  -1  -8   7        0.44        0.00      2.26 o 
   0  -8   7        0.27        0.00      2.00 o 
   1  -8   7        0.11        3.03      6.91 o 
   2  -8   7        0.33        1.99      2.33 o 
   3  -8   7        0.32        1.14      2.20 o 
   4  -8   7        2.11        4.09      2.85 o 
  -4  -7   7        1.84        2.44      2.76 o 
  -3  -7   7       24.32       23.23      2.98 o 
  -2  -7   7        0.31        0.64      2.06 o 
  -1  -7   7        0.74        4.14      2.54 o 
   0  -7   7       24.71       31.77      3.43 o 
   1  -7   7       14.85       15.76      7.95 o 
   2  -7   7        6.11        8.30      7.05 o 
   3  -7   7        0.01        1.98      2.30 o 
   4  -7   7       17.17       16.73      3.66 o 
   5  -7   7        0.07        0.00      2.26 o 
  -5  -6   7        1.00        0.00      2.81 o 
  -4  -6   7        2.39        0.96      2.35 o 
  -3  -6   7       12.42       16.81      2.56 o 
  -2  -6   7        8.29        7.27      1.93 o 
  -1  -6   7       17.73       15.88      2.85 o 
   0  -6   7        1.71        2.92      2.11 o 
   1  -6   7       10.27       13.27      2.62 o 
   2  -6   7       10.60       11.61      2.76 o 
   3  -6   7        0.21        0.00      1.91 o 
   4  -6   7        1.02        1.32      2.42 o 
   5  -6   7        1.39        2.28      2.73 o 
   6  -6   7        0.49        0.00      4.08 o 
  -5  -5   7        0.00        0.80      2.33 o 
  -4  -5   7        0.90        0.31      3.60 o 
  -3  -5   7       51.38       53.99      3.40 o 
  -2  -5   7        2.68        1.74      1.61 o 
  -1  -5   7        1.78        1.60      2.12 o 
   0  -5   7       61.13       57.25      3.59 o 
   1  -5   7       23.00       27.66      2.90 o 
   2  -5   7        5.34       10.71      5.34 o 
   3  -5   7        2.46        3.39      2.81 o 
   4  -5   7        8.62        9.04      2.60 o 
   5  -5   7        1.52        1.70      2.51 o 
   6  -5   7        1.53        1.17      2.58 o 
  -5  -4   7        1.20        1.74      5.61 o 
  -4  -4   7        0.13        0.00      2.23 o 
  -3  -4   7        1.89        4.02      2.90 o 
  -2  -4   7       21.77       24.31      2.34 o 
  -1  -4   7       79.67       72.00      3.71 o 
   0  -4   7        2.05        4.25      1.27 o 
   1  -4   7       27.26       28.48      3.14 o 
   2  -4   7       43.17       48.31      3.30 o 
   3  -4   7        1.75        3.20      2.02 o 
   4  -4   7        4.11        1.50      1.93 o 
   5  -4   7        1.83        4.14      2.35 o 
   6  -4   7        0.49        0.90      2.22 o 
  -5  -3   7        0.11        1.04      2.42 o 
  -4  -3   7       31.05       32.40      3.92 o 
  -3  -3   7       22.19       18.14      2.07 o 
  -2  -3   7        0.79        0.43      1.43 o 
  -1  -3   7       16.95       16.47      1.86 o 
   0  -3   7        6.01        9.23      1.53 o 
   1  -3   7       12.61       10.65      1.26 o 
   2  -3   7       21.70       19.28      1.88 o 
   3  -3   7        0.78        3.35      1.44 o 
   4  -3   7       19.95       19.12      1.85 o 
   5  -3   7        0.45        0.09      1.15 o 
   6  -3   7        1.70        2.52      2.58 o 
   7  -3   7        0.37        0.00      2.73 o 
  -5  -2   7        0.21        0.38      2.19 o 
  -4  -2   7        1.04        3.35      2.57 o 
  -3  -2   7       68.36       78.67      4.35 o 
  -2  -2   7       21.32       22.63      1.89 o 
  -1  -2   7      338.40      346.57      5.89 o 
   0  -2   7        0.32        3.56      1.24 o 
   1  -2   7       47.60       52.98      2.02 o 
   2  -2   7      717.74      677.89     21.63 o 
   3  -2   7        0.12        0.00      1.34 o 
   4  -2   7        5.31        9.17      1.67 o 
   5  -2   7        8.78        9.47      1.99 o 
   6  -2   7        0.88        0.22      1.61 o 
   7  -2   7        0.51        0.00      2.03 o 
  -5  -1   7        0.04        1.03      2.43 o 
  -4  -1   7       66.15       66.89      5.37 o 
  -3  -1   7        8.16        7.07      3.85 o 
  -2  -1   7        2.06        6.24      3.90 o 
  -1  -1   7      102.76      113.56      6.36 o 
   0  -1   7       14.05       15.36      1.49 o 
   1  -1   7        5.71        9.37      2.60 o 
   2  -1   7      216.66      214.72      4.23 o 
   3  -1   7        0.71        0.36      0.93 o 
   4  -1   7       39.09       42.29      2.26 o 
   5  -1   7        0.09        0.57      1.30 o 
   6  -1   7        0.40        3.92      1.84 o 
   7  -1   7        5.08        4.75      2.27 o 
  -5   0   7        0.06        0.49      2.18 o 
  -4   0   7        0.84        1.01      2.11 o 
  -3   0   7       12.43        6.88      4.53 o 
  -2   0   7       14.59       16.25      3.05 o 
  -1   0   7      437.30      457.55      6.41 o 
   0   0   7       38.65       34.21      2.38 o 
   1   0   7       54.37       53.13      2.63 o 
   2   0   7      378.84      378.23      5.49 o 
   3   0   7        6.54        7.42      1.47 o 
   4   0   7        6.10        6.14      1.41 o 
   5   0   7        0.67        2.01      2.57 o 
   6   0   7        0.69        1.30      1.57 o 
   7   0   7        0.06        0.31      2.10 o 
  -5   1   7        1.58        1.07      2.50 o 
  -4   1   7        4.48        2.13      5.35 o 
  -3   1   7        5.78        4.83      2.39 o 
  -2   1   7        3.41        3.95      2.66 o 
  -1   1   7       29.73       30.01      2.46 o 
   0   1   7       35.35       35.82      1.98 o 
   1   1   7       41.11       40.54      1.94 o 
   2   1   7       23.46       27.97      2.20 o 
   3   1   7        3.72        1.66      1.01 o 
   4   1   7        2.08        2.32      1.06 o 
   5   1   7        0.07        2.13      1.27 o 
   6   1   7        7.28        6.79      1.78 o 
   7   1   7        5.19        5.80      3.17 o 
  -5   2   7        0.95        1.37      2.66 o 
  -4   2   7        1.75        4.08      2.55 o 
  -3   2   7        1.83        0.28      2.58 o 
  -2   2   7       77.41       81.78      4.16 o 
  -1   2   7       15.07       19.07      2.15 o 
   0   2   7       29.11       30.52      1.84 o 
   1   2   7       12.75       13.92      1.44 o 
   2   2   7       22.56       23.21      1.41 o 
   3   2   7       14.62       14.50      1.77 o 
   4   2   7       29.70       30.24      1.71 o 
   5   2   7       55.73       51.49      2.33 o 
   6   2   7        2.18        3.34      2.72 o 
   7   2   7       17.38       25.68      7.83 o 
  -5   3   7        0.11        0.02      3.20 o 
  -4   3   7        4.24        2.35      2.46 o 
  -3   3   7       13.24       15.51      3.24 o 
  -2   3   7       68.81       66.03      4.05 o 
  -1   3   7       22.35       19.67      1.68 o 
   0   3   7        0.74        1.41      1.97 o 
   1   3   7       60.08       57.23      2.15 o 
   2   3   7       99.37       98.04      5.47 o 
   3   3   7        0.92        0.00      0.58 o 
   4   3   7       11.33        7.16      3.19 o 
   5   3   7        0.27        0.16      1.72 o 
   6   3   7        2.47        5.81      2.90 o 
   7   3   7       42.05       39.69      5.03 o 
  -5   4   7        5.70       12.78      4.51 o 
  -4   4   7        1.58        0.52      2.48 o 
  -3   4   7        0.00        0.98      2.27 o 
  -2   4   7      163.16      176.95      9.10 o 
  -1   4   7       54.13       56.94      2.45 o 
   0   4   7       21.02       24.10      1.78 o 
   1   4   7       29.76       29.83      2.69 o 
   2   4   7        7.66        5.97      2.46 o 
   3   4   7       67.82       62.12      3.84 o 
   4   4   7       56.56       59.33      4.97 o 
   5   4   7       15.29       15.05      3.07 o 
   6   4   7        2.01        1.09      2.34 o 
   7   4   7       20.41       28.23      4.72 o 
  -4   5   7        0.26        0.00      2.82 o 
  -3   5   7        1.49        2.41      2.50 o 
  -2   5   7       27.92       24.69      3.44 o 
  -1   5   7       32.57       31.16      4.44 o 
   0   5   7       12.30       10.05      1.60 o 
   1   5   7        6.00        7.35      1.33 o 
   2   5   7        8.90        8.84      1.04 o 
   3   5   7       23.22       25.67      2.99 o 
   4   5   7       46.65       44.36      4.93 o 
   5   5   7        3.10        6.06      4.22 o 
   6   5   7       17.56       20.11      3.75 o 
   7   5   7       18.68       20.93      4.21 o 
  -4   6   7        2.08        0.00      2.77 o 
  -3   6   7        0.90        3.33      3.77 o 
  -2   6   7       25.38       24.37      3.32 o 
  -1   6   7       25.79       20.72      2.05 o 
   0   6   7       94.85       97.44      3.30 o 
   1   6   7        3.79        2.87      1.25 o 
   2   6   7       61.90       65.67      4.04 o 
   3   6   7        1.83        8.81      2.51 o 
   4   6   7       12.53       17.14      3.25 o 
   5   6   7       49.89       57.26      4.75 o 
   6   6   7        1.71        2.51      2.77 o 
   7   6   7        1.06        1.18      2.82 o 
  -4   7   7        4.02        2.93      3.28 o 
  -3   7   7        8.49       11.97      7.08 o 
  -2   7   7        2.40        0.02      4.52 o 
  -1   7   7        0.05        4.93      4.94 o 
   0   7   7       38.06       32.55      2.49 o 
   1   7   7        4.65        4.14      1.26 o 
   2   7   7      179.46      189.40      6.82 o 
   3   7   7        1.65        9.46      5.98 o 
   4   7   7       30.23       29.24      3.62 o 
   5   7   7       25.28       23.69      4.07 o 
   6   7   7       17.63       18.85      3.83 o 
   7   7   7        0.00        0.00      2.71 o 
  -3   8   7        0.01        0.33      2.24 o 
  -2   8   7        6.10        4.16      2.83 o 
  -1   8   7        2.22        3.11      1.77 o 
   0   8   7       49.78       48.93      3.88 o 
   1   8   7        0.01        1.23      1.12 o 
   2   8   7       56.98       58.05      4.96 o 
   3   8   7        5.82        6.78      5.89 o 
   4   8   7        0.15        0.56      2.22 o 
   5   8   7       44.93       51.21      5.21 o 
   6   8   7        2.63        8.14      7.83 o 
  -2   9   7        0.67        2.21      2.47 o 
  -1   9   7        8.55        8.82      2.61 o 
   0   9   7        2.74        1.24      1.60 o 
   1   9   7        1.70        7.73      4.82 o 
   2   9   7       70.64       69.45      5.44 o 
   3   9   7        0.14        0.55      2.29 o 
   4   9   7        0.15        1.19      2.45 o 
   5   9   7       10.03        7.51      4.39 o 
   6   9   7        0.13        0.69      2.82 o 
  -2  10   7        0.19        1.79      3.10 o 
  -1  10   7        0.35        2.86      2.77 o 
   0  10   7        0.02        1.49      2.34 o 
   1  10   7       13.51       15.55      3.89 o 
   2  10   7        9.53        5.43      3.46 o 
   3  10   7        5.75        7.26      3.50 o 
   4  10   7        0.22        1.19      2.61 o 
   5  10   7        0.26        0.00      3.20 o 
   0  11   7        0.11        0.42      2.90 o 
   1  11   7        0.23        0.58      3.04 o 
   2  11   7        0.92        2.06      3.24 o 
   3  11   7        0.01        0.00      3.00 o 
   4  11   7        0.36        6.59      4.18 o 
   2  12   7        0.04        0.00      2.96 o 
   0 -10   8        5.37        4.84      3.42 o 
   1 -10   8        2.40        0.00      2.74 o 
  -2  -9   8        4.97        9.07      6.31 o 
  -1  -9   8        0.97        3.55      2.68 o 
   0  -9   8        0.18        3.51      2.84 o 
   1  -9   8        8.44       13.83      3.68 o 
   2  -9   8        0.07        3.80      2.87 o 
   3  -9   8        3.30        1.79      4.22 o 
  -3  -8   8        1.77        5.61      4.52 o 
  -2  -8   8       12.39       12.29      3.83 o 
  -1  -8   8        0.92        5.07      3.51 o 
   0  -8   8        3.51        5.81      2.76 o 
   1  -8   8        0.64        1.58      2.61 o 
   2  -8   8        2.99        1.44      2.46 o 
   3  -8   8        0.05        2.58      2.55 o 
   4  -8   8        0.16        1.16      3.91 o 
  -4  -7   8        0.02        1.49      3.30 o 
  -3  -7   8        0.01        0.00      2.37 o 
  -2  -7   8       29.85       22.22      4.13 o 
  -1  -7   8        0.21        0.00      2.45 o 
   0  -7   8        4.63        9.75      3.97 o 
   1  -7   8       17.84       21.23      3.30 o 
   2  -7   8        0.35        2.61      5.00 o 
   3  -7   8        4.07        8.57      2.95 o 
   4  -7   8        7.28        8.71      3.39 o 
   5  -7   8        0.53        0.00      1.93 o 
  -4  -6   8        0.16        0.00      2.58 o 
  -3  -6   8        3.94        5.62      2.20 o 
  -2  -6   8       42.00       43.46      2.92 o 
  -1  -6   8        0.50        0.00      3.41 o 
   0  -6   8        1.98        5.94      2.47 o 
   1  -6   8        1.00        3.44      2.91 o 
   2  -6   8        0.24        0.00      2.51 o 
   3  -6   8        0.40        0.00      2.39 o 
   4  -6   8        1.65        2.06      2.39 o 
   5  -6   8        0.45        3.82      3.93 o 
  -4  -5   8        0.04        0.50      2.23 o 
  -3  -5   8        4.31        5.32      2.05 o 
  -2  -5   8       13.35       17.71      2.43 o 
  -1  -5   8        5.35        3.01      1.73 o 
   0  -5   8        4.46        6.79      2.83 o 
   1  -5   8        0.66        1.56      3.53 o 
   2  -5   8        0.01        1.18      1.93 o 
   3  -5   8        0.28        3.56      2.32 o 
   4  -5   8        4.67       14.09      3.12 o 
   5  -5   8        1.81        0.00      1.79 o 
   6  -5   8        0.84        7.64      5.98 o 
  -5  -4   8        0.68        0.53      2.35 o 
  -4  -4   8        0.00        0.00      2.21 o 
  -3  -4   8        2.44        0.49      2.20 o 
  -2  -4   8       12.22       17.69      2.79 o 
  -1  -4   8        0.24        0.00      1.11 o 
   0  -4   8        6.14        6.51      2.82 o 
   1  -4   8        0.39        1.16      2.78 o 
   2  -4   8        4.61        4.40      2.13 o 
   3  -4   8       17.65       18.50      2.89 o 
   4  -4   8        4.08        4.87      2.55 o 
   5  -4   8        0.16        4.18      2.60 o 
   6  -4   8        3.73        0.20      2.30 o 
  -5  -3   8        0.56        1.76      2.74 o 
  -4  -3   8        0.84        2.40      2.42 o 
  -3  -3   8        8.68        9.33      4.42 o 
  -2  -3   8        2.50        1.62      2.44 o 
  -1  -3   8        5.68       10.05      1.94 o 
   0  -3   8        0.49        2.79      1.49 o 
   1  -3   8        2.23        1.87      1.16 o 
   2  -3   8       22.27       27.14      2.77 o 
   3  -3   8        9.67       16.87      3.02 o 
   4  -3   8        0.60        0.90      1.91 o 
   5  -3   8        0.07        5.49      4.08 o 
   6  -3   8        4.55        4.26      3.08 o 
   7  -3   8        1.55        1.66      2.87 o 
  -5  -2   8        0.42        1.55      2.64 o 
  -4  -2   8        0.00        0.17      1.87 o 
  -3  -2   8       39.77       39.50      5.40 o 
  -2  -2   8        0.44        0.31      1.60 o 
  -1  -2   8        0.86        0.77      1.83 o 
   0  -2   8        3.10        1.72      1.47 o 
   1  -2   8       12.70       15.22      1.80 o 
   2  -2   8       43.98       41.44      2.11 o 
   3  -2   8       40.23       35.58      3.64 o 
   4  -2   8        6.35        7.78      1.81 o 
   5  -2   8        5.28        5.02      1.86 o 
   6  -2   8        3.25        4.07      2.09 o 
   7  -2   8        1.03        6.74      5.31 o 
  -5  -1   8        1.93        5.57      3.11 o 
  -4  -1   8        1.87        1.62      2.36 o 
  -3  -1   8        2.29       13.64      3.08 o 
  -2  -1   8        0.91        2.22      2.38 o 
  -1  -1   8        0.37        0.00      1.22 o 
   0  -1   8        1.55        0.26      1.02 o 
   1  -1   8       23.70       26.32      4.03 o 
   2  -1   8       26.98       25.73      1.87 o 
   3  -1   8        5.11        6.84      1.77 o 
   4  -1   8        0.05        1.69      1.36 o 
   5  -1   8        0.00        0.00      2.11 o 
   6  -1   8        8.00        9.28      3.22 o 
   7  -1   8        2.79        3.20      2.16 o 
  -5   0   8        1.70        2.57      2.83 o 
  -4   0   8        0.06        0.00      2.18 o 
  -3   0   8       17.95       22.26      3.23 o 
  -2   0   8        6.04        7.66      3.45 o 
  -1   0   8        0.97        0.00      1.49 o 
   0   0   8        6.22       10.42      2.03 o 
   1   0   8        0.37        3.62      1.35 o 
   2   0   8        0.26        0.00      1.39 o 
   3   0   8        2.64        1.47      1.19 o 
   4   0   8        4.06        2.72      1.42 o 
   5   0   8        3.81        4.60      2.11 o 
   6   0   8        1.11        1.73      1.58 o 
   7   0   8        0.01        0.00      2.96 o 
  -5   1   8        0.01        1.15      3.69 o 
  -4   1   8        0.03        0.00      2.35 o 
  -3   1   8        2.66        0.00      2.39 o 
  -2   1   8        3.67        6.16      2.36 o 
  -1   1   8       42.34       38.97      2.66 o 
   0   1   8       47.51       47.46      2.38 o 
   1   1   8        1.01        3.11      2.73 o 
   2   1   8        5.54        6.60      2.39 o 
   3   1   8        0.86        1.94      1.16 o 
   4   1   8        8.00       12.37      3.27 o 
   5   1   8        5.14        9.30      2.78 o 
   6   1   8        5.99        4.00      1.60 o 
   7   1   8       11.51       15.46      3.84 o 
  -5   2   8       10.10       13.40      4.76 o 
  -4   2   8        2.53        0.00      2.08 o 
  -3   2   8        2.77        0.46      2.03 o 
  -2   2   8       99.62      104.47      5.08 o 
  -1   2   8        2.84        3.26      2.51 o 
   0   2   8       32.94       30.62      4.29 o 
   1   2   8      104.11      115.03      3.97 o 
   2   2   8       74.29       71.65      3.13 o 
   3   2   8       33.16       32.58      1.68 o 
   4   2   8       45.25       43.64      4.51 o 
   5   2   8        1.44        0.34      1.69 o 
   6   2   8        0.14        0.00      2.34 o 
   7   2   8        8.63        8.12      3.35 o 
  -4   3   8        4.20        7.24      4.86 o 
  -3   3   8        7.18        7.00      4.60 o 
  -2   3   8        0.86        3.31      2.34 o 
  -1   3   8      122.08      121.20      3.77 o 
   0   3   8       40.48       41.55      2.39 o 
   1   3   8        3.93        6.83      1.41 o 
   2   3   8       22.00       19.39      2.17 o 
   3   3   8        0.19        0.90      1.01 o 
   4   3   8       18.00       24.35      3.52 o 
   5   3   8        0.72        2.94      2.61 o 
   6   3   8        3.38        0.00      2.44 o 
   7   3   8       13.28       16.76      4.02 o 
  -4   4   8        4.76        2.12      2.87 o 
  -3   4   8       13.99       15.27      3.38 o 
  -2   4   8       99.37       90.50      8.83 o 
  -1   4   8        7.95        7.97      1.46 o 
   0   4   8        3.68        5.40      1.52 o 
   1   4   8      161.87      171.54      3.79 o 
   2   4   8       27.20       28.37      1.69 o 
   3   4   8       35.63       32.10      3.35 o 
   4   4   8       84.41       91.96      4.96 o 
   5   4   8        3.56        6.03      4.69 o 
   6   4   8        1.07        0.68      2.38 o 
   7   4   8       14.23        7.14      4.20 o 
  -4   5   8        0.10        2.27      2.95 o 
  -3   5   8        5.14       10.26      5.88 o 
  -2   5   8        7.09       13.80      6.38 o 
  -1   5   8       34.79       38.19      2.39 o 
   0   5   8       24.58       25.49      2.90 o 
   1   5   8        0.29        1.40      1.36 o 
   2   5   8       35.66       34.48      4.11 o 
   3   5   8       37.68       44.56      3.76 o 
   4   5   8        2.87        0.00      3.15 o 
   5   5   8        5.66        5.69      2.87 o 
   6   5   8        0.76        0.12      2.07 o 
   7   5   8        1.29        0.00      3.45 o 
  -4   6   8        0.15        0.00      2.67 o 
  -3   6   8        6.93        6.26      3.50 o 
  -2   6   8        2.57        2.80      2.78 o 
  -1   6   8       52.08       51.42      2.74 o 
   0   6   8        0.38        1.23      1.42 o 
   1   6   8       29.56       27.43      5.55 o 
   2   6   8       36.37       41.01      3.85 o 
   3   6   8       17.37       22.98      3.49 o 
   4   6   8        0.47        1.67      2.29 o 
   5   6   8       15.12       25.50      4.41 o 
   6   6   8        0.00        2.63      3.19 o 
   7   6   8        0.69        0.00      2.70 o 
  -3   7   8        1.66        8.36      4.59 o 
  -2   7   8        0.16        1.35      3.75 o 
  -1   7   8       13.88       14.25      3.12 o 
   0   7   8       94.14       83.18      3.47 o 
   1   7   8       20.54       12.58      3.30 o 
   2   7   8       61.14       62.25      9.06 o 
   3   7   8      254.04      267.38      9.24 o 
   4   7   8        6.27        5.48      2.82 o 
   5   7   8        2.65        0.34      3.16 o 
   6   7   8        1.97        1.42      2.95 o 
   7   7   8        0.11        0.11      2.49 o 
  -3   8   8        1.63        2.62      2.99 o 
  -2   8   8        4.81        5.72      3.66 o 
  -1   8   8        9.87        7.47      1.97 o 
   0   8   8       38.35       38.16      2.87 o 
   1   8   8       14.64       23.56      3.68 o 
   2   8   8       31.70       34.78      3.92 o 
   3   8   8       37.12       36.37      4.64 o 
   4   8   8        3.21        0.08      2.00 o 
   5   8   8        1.53        0.00      2.83 o 
   6   8   8        0.04        0.00      3.13 o 
  -2   9   8        3.12        0.00      2.71 o 
  -1   9   8        3.27        0.36      3.31 o 
   0   9   8        5.77        2.74      2.36 o 
   1   9   8       10.20       16.74      3.83 o 
   2   9   8       34.87       45.28      4.99 o 
   3   9   8       83.74       82.67      5.77 o 
   4   9   8       13.40        9.06      4.18 o 
   5   9   8        2.62        7.29      3.38 o 
   6   9   8        4.73        7.00      7.37 o 
  -1  10   8        0.94        0.00      4.90 o 
   0  10   8        4.87        5.36      3.24 o 
   1  10   8        3.23       11.41      8.81 o 
   2  10   8        0.55        0.27      2.61 o 
   3  10   8        7.33        3.17      3.66 o 
   4  10   8        5.88       10.05      3.73 o 
   5  10   8        1.02        3.56      3.29 o 
   0  11   8        2.29        5.17      5.90 o 
   1  11   8        0.85        1.44      3.18 o 
   2  11   8        3.02        3.14      3.78 o 
   3  11   8        0.07        0.00      2.61 o 
   4  11   8        0.03        3.58      3.34 o 
  -1  -9   9        1.48        0.39      2.77 o 
   0  -9   9        2.14        2.19      5.38 o 
   1  -9   9        0.01        0.26      2.37 o 
   2  -9   9        2.55        2.45      3.25 o 
  -2  -8   9       12.80       17.09      4.02 o 
  -1  -8   9        0.22        3.95      3.02 o 
   0  -8   9        0.09        1.59      2.41 o 
   1  -8   9        6.51        8.64      4.06 o 
   2  -8   9        0.52       14.70      6.11 o 
   3  -8   9        2.51        2.80      2.86 o 
  -3  -7   9        0.02        0.00      3.93 o 
  -2  -7   9        4.08        1.42      2.45 o 
  -1  -7   9        4.20        7.57      6.15 o 
   0  -7   9        1.67        0.00      2.31 o 
   1  -7   9        2.40        1.49      2.30 o 
   2  -7   9        1.57        2.27      2.60 o 
   3  -7   9        0.52        0.69      4.96 o 
   4  -7   9        1.68        0.00      2.61 o 
  -3  -6   9        1.30        0.00      3.13 o 
  -2  -6   9       20.85       20.39      3.72 o 
  -1  -6   9        2.73        3.69      2.63 o 
   0  -6   9        1.53        2.59      4.61 o 
   1  -6   9        7.54        6.03      5.24 o 
   2  -6   9        0.02        6.05      4.61 o 
   3  -6   9        1.88        1.87      2.41 o 
   4  -6   9        7.31        6.83      5.84 o 
   5  -6   9        2.00        2.98      2.88 o 
  -4  -5   9        0.02        3.92      4.32 o 
  -3  -5   9        3.53        1.34      2.53 o 
  -2  -5   9        0.44        0.00      1.38 o 
  -1  -5   9        0.76        1.79      2.31 o 
   0  -5   9        1.86        1.16      2.47 o 
   1  -5   9        2.55        0.00      1.95 o 
   2  -5   9        0.11        0.00      1.67 o 
   3  -5   9       17.78       14.78      3.18 o 
   4  -5   9        6.18       15.49      4.47 o 
   5  -5   9        0.08        1.70      2.74 o 
   6  -5   9        4.41        9.51      6.52 o 
  -4  -4   9        0.42        0.00      2.63 o 
  -3  -4   9        2.23        2.10      2.31 o 
  -2  -4   9        2.61        0.00      1.61 o 
  -1  -4   9        0.77        0.00      1.42 o 
   0  -4   9        1.40        3.01      1.50 o 
   1  -4   9        1.77        2.96      5.47 o 
   2  -4   9        8.34       12.35      5.44 o 
   3  -4   9        4.25        3.17      2.37 o 
   4  -4   9        0.17        0.70      2.34 o 
   5  -4   9        2.10        0.43      1.94 o 
   6  -4   9        0.98        1.74      2.90 o 
  -4  -3   9        1.78        0.67      2.55 o 
  -3  -3   9       28.83       19.02      4.61 o 
  -2  -3   9        1.17        2.61      1.71 o 
  -1  -3   9        2.37        3.69      1.72 o 
   0  -3   9       18.34       12.76      1.98 o 
   1  -3   9        6.35        9.75      3.41 o 
   2  -3   9        3.98        0.88      2.59 o 
   3  -3   9      385.11      348.88      9.28 o 
   4  -3   9        8.69       15.97      3.03 o 
   5  -3   9        0.31        0.73      2.11 o 
   6  -3   9       13.81       11.14      9.05 o 
  -4  -2   9        0.64        0.00      2.30 o 
  -3  -2   9        5.20       13.67      3.27 o 
  -2  -2   9       62.76       60.45      4.05 o 
  -1  -2   9        0.19        1.74      1.61 o 
   0  -2   9       11.78       14.18      2.73 o 
   1  -2   9       46.42       45.82      3.75 o 
   2  -2   9       54.54       49.21      2.50 o 
   3  -2   9       10.89        9.86      1.89 o 
   4  -2   9       11.73        9.91      3.79 o 
   5  -2   9        0.13        0.55      2.35 o 
   6  -2   9        2.09        3.61      2.50 o 
   7  -2   9        0.06        0.00      2.45 o 
  -4  -1   9        2.70        4.41      3.04 o 
  -3  -1   9       20.46       21.91      3.66 o 
  -2  -1   9        0.02        0.04      1.70 o 
  -1  -1   9        1.42        1.21      1.53 o 
   0  -1   9       12.86       17.12      3.87 o 
   1  -1   9        0.05        0.99      1.29 o 
   2  -1   9        8.25        9.50      1.90 o 
   3  -1   9      479.35      419.46      7.24 o 
   4  -1   9        8.10        8.24      3.26 o 
   5  -1   9        0.17        0.00      1.46 o 
   6  -1   9       14.95       12.46      2.43 o 
   7  -1   9        0.54        0.00      3.74 o 
  -4   0   9        0.26       10.38      3.74 o 
  -3   0   9        0.79        0.00      2.35 o 
  -2   0   9        5.64        5.21      4.90 o 
  -1   0   9        0.09        1.70      1.42 o 
   0   0   9        4.05        4.69      3.88 o 
   1   0   9        1.85        4.37      1.49 o 
   2   0   9        0.08        2.88      1.47 o 
   3   0   9        0.43        0.93      1.30 o 
   4   0   9        1.17        0.00      1.21 o 
   5   0   9        7.06        7.03      4.76 o 
   6   0   9        0.92        0.00      1.44 o 
   7   0   9        0.00        0.09      2.96 o 
  -4   1   9        1.05        0.00      2.59 o 
  -3   1   9        5.41        5.05      2.78 o 
  -2   1   9       15.43       18.07      3.82 o 
  -1   1   9        6.13        6.82      1.76 o 
   0   1   9        0.70        3.00      1.44 o 
   1   1   9       44.39       48.23      6.00 o 
   2   1   9       15.12       13.68      1.92 o 
   3   1   9        1.77        0.82      1.14 o 
   4   1   9        5.79       11.52      2.83 o 
   5   1   9        2.96        3.10      1.54 o 
   6   1   9        6.13        8.50      4.98 o 
   7   1   9        0.62        0.08      2.13 o 
  -4   2   9        0.79        0.00      2.41 o 
  -3   2   9        1.35        0.04      2.18 o 
  -2   2   9      280.17      282.24      9.09 o 
  -1   2   9        7.96        6.24      2.42 o 
   0   2   9       50.86       56.95      3.14 o 
   1   2   9      172.94      176.93      5.41 o 
   2   2   9       32.93       33.80      2.85 o 
   3   2   9        0.45        2.59      2.49 o 
   4   2   9       14.69       15.38      2.93 o 
   5   2   9       38.62       43.42      6.19 o 
   6   2   9        2.27        3.17      2.82 o 
   7   2   9        0.91        0.00      3.00 o 
  -4   3   9        7.82       11.88      3.71 o 
  -3   3   9       21.08       20.55      3.70 o 
  -2   3   9       80.57       86.42      5.58 o 
  -1   3   9        0.34        2.76      1.31 o 
   0   3   9        0.58        0.13      1.06 o 
   1   3   9        0.03        0.00      1.35 o 
   2   3   9        0.75        0.00      1.04 o 
   3   3   9       46.92       44.72      6.86 o 
   4   3   9        0.92        0.28      1.91 o 
   5   3   9        0.00        0.48      2.83 o 
   6   3   9        0.71        0.00      2.78 o 
   7   3   9        0.20        1.55      2.95 o 
  -4   4   9        0.02        0.00      3.12 o 
  -3   4   9        0.05        0.82      3.02 o 
  -2   4   9      156.34      164.49      6.81 o 
  -1   4   9       14.52       15.57      3.42 o 
   0   4   9       15.98       14.75      1.97 o 
   1   4   9       78.80       76.57      4.45 o 
   2   4   9        6.71       11.79      3.11 o 
   3   4   9        0.10        0.00      2.27 o 
   4   4   9        0.63        0.00      2.21 o 
   5   4   9        7.43        3.76      3.17 o 
   6   4   9        0.95        3.23      2.83 o 
   7   4   9        1.35        0.00      2.74 o 
  -3   5   9        0.05        1.96      2.66 o 
  -2   5   9       12.68       12.51      3.84 o 
  -1   5   9       25.13       24.23      2.20 o 
   0   5   9        1.07        0.00      2.00 o 
   1   5   9       39.33       39.08      3.61 o 
   2   5   9        1.95        0.95      1.57 o 
   3   5   9        4.21       26.48      4.06 o 
   4   5   9        4.35        7.94      5.42 o 
   5   5   9        9.52       13.22      3.50 o 
   6   5   9        0.10        1.79      2.87 o 
   7   5   9        1.18        0.12      2.90 o 
  -3   6   9        0.53        1.37      2.77 o 
  -2   6   9        3.54        1.60      2.43 o 
  -1   6   9        2.87        2.19      2.34 o 
   0   6   9      135.86      134.35      5.71 o 
   1   6   9        8.19        9.29      3.72 o 
   2   6   9        6.47        9.24      3.06 o 
   3   6   9        1.55        0.98      3.82 o 
   4   6   9        0.03        2.14      2.77 o 
   5   6   9       18.48       24.79      4.52 o 
   6   6   9        7.15        8.52      3.74 o 
   7   6   9        0.01        0.00      3.06 o 
  -3   7   9        1.15        1.65      2.95 o 
  -2   7   9        3.08        6.00      3.20 o 
  -1   7   9        2.86        0.00      2.31 o 
   0   7   9       16.28       14.80      3.34 o 
   1   7   9        0.97        1.96      3.38 o 
   2   7   9       10.07       20.97      3.81 o 
   3   7   9       76.97       73.25      5.23 o 
   4   7   9       10.88        5.83      4.03 o 
   5   7   9       16.03       21.23     11.61 o 
   6   7   9        4.90        7.07      3.74 o 
  -2   8   9        0.26        1.36      2.89 o 
  -1   8   9        3.85        4.09      2.83 o 
   0   8   9       47.61       42.02      3.09 o 
   1   8   9        5.31       10.28      9.37 o 
   2   8   9       14.85       17.36      5.25 o 
   3   8   9        6.62        5.22      4.61 o 
   4   8   9        4.01        7.38      3.23 o 
   5   8   9       15.85       19.58      4.04 o 
   6   8   9        1.36        1.81      3.12 o 
  -1   9   9        4.77        5.51      3.21 o 
   0   9   9       20.58       21.57      3.98 o 
   1   9   9        2.26        2.67      3.61 o 
   2   9   9       21.43       22.07      4.36 o 
   3   9   9       25.62       31.06      4.65 o 
   4   9   9        1.54        4.04      3.24 o 
   5   9   9        1.56        0.00      2.93 o 
   0  10   9        0.00        3.46      5.55 o 
   1  10   9        1.36        2.73      3.23 o 
   2  10   9        2.90        1.19      3.10 o 
   3  10   9        3.43        0.00      3.21 o 
   4  10   9        9.64       13.22      4.25 o 
   2  11   9        2.00        0.77      2.72 o 
  -1  -8  10        0.28        4.41      3.22 o 
   0  -8  10        0.00        2.64      4.84 o 
   1  -8  10        3.04        7.24      3.78 o 
   2  -8  10        2.19        4.37      3.18 o 
  -2  -7  10        4.17        2.77      3.03 o 
  -1  -7  10        0.47        8.71      4.96 o 
   0  -7  10        3.78        0.00      2.01 o 
   1  -7  10        0.09        7.96      7.30 o 
   2  -7  10        0.83        0.00      2.51 o 
   3  -7  10        0.91        0.00      3.31 o 
   4  -7  10        0.13        3.51      3.18 o 
  -2  -6  10       17.13       17.43      3.46 o 
  -1  -6  10        0.20        0.00      2.49 o 
   0  -6  10        1.78        5.64      2.79 o 
   1  -6  10       14.92       16.97      6.17 o 
   2  -6  10        3.75        5.25      6.07 o 
   3  -6  10        0.53        2.53      3.38 o 
   4  -6  10        1.73        0.00      2.75 o 
  -3  -5  10        0.03        0.00      3.33 o 
  -2  -5  10        0.03        1.82      2.46 o 
  -1  -5  10        5.76        8.93      3.75 o 
   0  -5  10       18.00       19.10      3.28 o 
   1  -5  10        0.69        5.57      3.54 o 
   2  -5  10        5.21       11.10      4.76 o 
   3  -5  10        7.20        7.49      4.63 o 
   4  -5  10        0.27        0.00      2.44 o 
   5  -5  10        0.49        0.00      3.79 o 
  -3  -4  10        7.41        4.03      2.90 o 
  -2  -4  10        8.09        8.14      2.35 o 
  -1  -4  10        0.92        0.99      1.68 o 
   0  -4  10        1.07        0.46      1.96 o 
   1  -4  10        5.06        2.66      2.34 o 
   2  -4  10        0.13        2.95      2.21 o 
   3  -4  10        3.13        0.39      4.42 o 
   4  -4  10        0.35        0.00      2.54 o 
   5  -4  10        0.28        0.95      2.19 o 
   6  -4  10        0.22        1.29      2.58 o 
  -3  -3  10        2.37        2.86      3.37 o 
  -2  -3  10       21.80       30.35      4.55 o 
  -1  -3  10        4.22        2.89      1.96 o 
   0  -3  10       62.67       59.44      5.72 o 
   1  -3  10        0.00        2.47      2.49 o 
   2  -3  10        5.35       10.97      2.56 o 
   3  -3  10      131.31      120.93      5.69 o 
   4  -3  10        0.03        1.77      2.30 o 
   5  -3  10        0.14        2.93      2.73 o 
   6  -3  10        1.16        0.00      2.30 o 
  -4  -2  10        0.04        0.00      2.40 o 
  -3  -2  10       28.83       27.23      5.13 o 
  -2  -2  10        1.45        0.28      2.01 o 
  -1  -2  10        1.07        0.79      1.68 o 
   0  -2  10       26.35       30.47      2.76 o 
   1  -2  10        1.59        0.39      1.36 o 
   2  -2  10        3.02        4.75      1.69 o 
   3  -2  10       40.99       37.01      3.67 o 
   4  -2  10        0.56        1.84      2.87 o 
   5  -2  10        2.68        5.27      4.99 o 
   6  -2  10        0.01        0.92      2.34 o 
  -4  -1  10        0.42        0.00      2.84 o 
  -3  -1  10        1.25        1.08      2.45 o 
  -2  -1  10       13.80       22.10      5.28 o 
  -1  -1  10        3.72        2.08      1.76 o 
   0  -1  10       99.24      100.94      4.10 o 
   1  -1  10        1.67        1.16      2.19 o 
   2  -1  10        5.52        3.36      1.97 o 
   3  -1  10      117.13      101.94      3.80 o 
   4  -1  10        1.08        4.63      2.55 o 
   5  -1  10        0.49        0.00      1.60 o 
   6  -1  10        0.40        1.91      2.27 o 
  -4   0  10        0.46        0.00      2.62 o 
  -3   0  10        5.85        7.58      5.39 o 
  -2   0  10        3.73        3.53      2.73 o 
  -1   0  10        0.37        0.00      1.44 o 
   0   0  10        7.44        7.74      2.44 o 
   1   0  10        9.96        9.57      2.34 o 
   2   0  10        4.83        5.15      1.69 o 
   3   0  10       13.46       14.20      2.14 o 
   4   0  10        0.19        0.62      1.34 o 
   5   0  10        0.28        0.00      1.52 o 
   6   0  10        0.04        0.71      2.61 o 
   7   0  10        1.00        3.13      5.17 o 
  -4   1  10        0.12        2.01      5.14 o 
  -3   1  10        0.01        0.76      2.26 o 
  -2   1  10        2.20        2.74      2.45 o 
  -1   1  10       26.27       25.82      2.39 o 
   0   1  10       23.69       24.17      3.09 o 
   1   1  10        3.16        6.13      3.79 o 
   2   1  10        9.09        6.76      2.72 o 
   3   1  10        0.30        0.43      1.24 o 
   4   1  10        1.52        2.06      1.41 o 
   5   1  10        3.25        1.29      1.37 o 
   6   1  10        4.65        7.16      5.82 o 
   7   1  10        0.29        0.00      3.33 o 
  -4   2  10        0.05        3.79      3.50 o 
  -3   2  10        1.34        0.00      2.66 o 
  -2   2  10       14.06       18.10      3.46 o 
  -1   2  10       23.32       22.25      2.18 o 
   0   2  10       12.27       16.86      2.25 o 
   1   2  10        6.18        7.16      1.99 o 
   2   2  10       26.91       24.02      2.19 o 
   3   2  10       19.36       22.70      2.07 o 
   4   2  10        0.11        0.00      1.18 o 
   5   2  10        2.47        0.71      2.28 o 
   6   2  10        0.05        2.22      2.96 o 
   7   2  10        0.96        3.48      3.61 o 
  -3   3  10        0.00        0.24      2.27 o 
  -2   3  10        5.09        0.00      2.31 o 
  -1   3  10       61.45       63.31      4.68 o 
   0   3  10        7.49       13.91      2.26 o 
   1   3  10        0.19        3.09      1.61 o 
   2   3  10       10.26       14.56      1.92 o 
   3   3  10        2.12        5.35      3.51 o 
   4   3  10       10.99       11.52      3.19 o 
   5   3  10       10.48       17.23      4.98 o 
   6   3  10        1.76        1.91      2.94 o 
   7   3  10        0.28        2.73      3.23 o 
  -3   4  10        0.51        0.86      2.43 o 
  -2   4  10        5.42       11.63      3.67 o 
  -1   4  10       23.71       28.15      3.35 o 
   0   4  10       15.79       23.42      4.90 o 
   1   4  10        3.18        6.34      1.83 o 
   2   4  10        8.13       10.25      2.10 o 
   3   4  10        7.44        7.19      3.55 o 
   4   4  10        2.60        0.99      3.21 o 
   5   4  10       13.64       18.01      5.40 o 
   6   4  10        0.86        0.00      3.03 o 
   7   4  10        1.53        0.00      3.09 o 
  -3   5  10        1.16        5.28     11.01 o 
  -2   5  10        0.02        0.00      2.86 o 
  -1   5  10       15.68       13.35      3.32 o 
   0   5  10       25.02       23.68      2.45 o 
   1   5  10       23.08       25.89      2.36 o 
   2   5  10        1.01        2.01      2.08 o 
   3   5  10       10.86       15.57      4.51 o 
   4   5  10        0.22        0.74      2.35 o 
   5   5  10        2.56        3.23      2.89 o 
   6   5  10       11.01        7.76      5.18 o 
  -2   6  10        2.26        2.93      2.62 o 
  -1   6  10        3.48        0.00      2.41 o 
   0   6  10        0.00        2.99      2.66 o 
   1   6  10       24.12       21.58      2.89 o 
   2   6  10        4.03        3.77      2.62 o 
   3   6  10       42.60       58.43      7.48 o 
   4   6  10        0.67        0.65      2.41 o 
   5   6  10       11.15        9.76      5.97 o 
   6   6  10        5.11        4.48      3.33 o 
  -2   7  10        0.04        0.70      2.77 o 
  -1   7  10        1.32        3.03      2.72 o 
   0   7  10        5.03        5.99      2.03 o 
   1   7  10       39.14       48.96      4.80 o 
   2   7  10        0.59        0.00      3.60 o 
   3   7  10       22.40       22.78      4.09 o 
   4   7  10        0.04        0.00      2.79 o 
   5   7  10        0.52        8.03      4.10 o 
   6   7  10       17.54       21.07      4.69 o 
  -1   8  10        0.02        6.59      3.09 o 
   0   8  10        6.10        6.44      7.58 o 
   1   8  10        2.20        0.36      2.37 o 
   2   8  10        1.09        1.28      2.71 o 
   3   8  10       36.72       32.40      4.95 o 
   4   8  10        0.03        0.06      2.35 o 
   5   8  10        0.05        2.34      3.20 o 
   0   9  10        0.81        3.55      5.34 o 
   1   9  10        0.84        1.45      2.95 o 
   2   9  10       11.81       12.29      3.67 o 
   3   9  10        8.48       10.66      3.82 o 
   4   9  10        4.14       11.68      4.00 o 
   5   9  10        0.42        0.00      3.16 o 
   1  10  10        0.46        1.11      6.55 o 
   2  10  10        0.43        4.74      5.87 o 
   3  10  10        0.10        0.00      2.52 o 
   0  -7  11        0.02        1.42      2.83 o 
   1  -7  11        0.21        7.97      3.40 o 
   2  -7  11        0.16        3.71      3.31 o 
   3  -7  11        0.09        4.19      3.56 o 
  -1  -6  11        3.28        2.22      2.92 o 
   0  -6  11        0.43        2.26      2.85 o 
   1  -6  11        0.13        3.98      4.79 o 
   2  -6  11        0.79        5.35      3.89 o 
   3  -6  11        0.09        5.62      3.65 o 
   4  -6  11        0.03        0.94      2.86 o 
  -2  -5  11        0.62        7.29      4.29 o 
  -1  -5  11        4.93        6.66      2.88 o 
   0  -5  11        0.19        0.00      2.75 o 
   1  -5  11        0.75        3.15      2.54 o 
   2  -5  11        0.07        5.58      3.31 o 
   3  -5  11        0.32        2.15      4.03 o 
   4  -5  11        4.80        2.12      2.73 o 
  -2  -4  11        5.51        5.62      4.13 o 
  -1  -4  11        0.79        2.63      4.73 o 
   0  -4  11        2.86        0.92      2.11 o 
   1  -4  11        0.25        2.47      2.86 o 
   2  -4  11        0.25        2.51      2.34 o 
   3  -4  11        4.18        8.99      5.01 o 
   4  -4  11        1.42        1.02      3.34 o 
   5  -4  11        0.03        0.00      2.74 o 
  -3  -3  11        0.13        1.35      3.49 o 
  -2  -3  11        5.75        2.90      2.64 o 
  -1  -3  11        1.12        0.00      1.93 o 
   0  -3  11        1.38        0.66      1.57 o 
   1  -3  11        1.07        4.52      4.75 o 
   2  -3  11        0.30        2.02      2.21 o 
   3  -3  11        3.61        3.92      2.75 o 
   4  -3  11        9.54        5.79      4.24 o 
   5  -3  11        0.26        2.90      2.80 o 
  -3  -2  11        0.86        0.00      2.65 o 
  -2  -2  11        3.77        5.95      3.04 o 
  -1  -2  11        1.75        0.40      1.70 o 
   0  -2  11        4.95        5.05      2.09 o 
   1  -2  11        0.37        0.30      1.51 o 
   2  -2  11        2.05        2.99      2.49 o 
   3  -2  11       19.64       28.23      8.59 o 
   4  -2  11        2.01        0.03      1.74 o 
   5  -2  11        0.01        0.00      2.24 o 
   6  -2  11        0.05        5.84      6.69 o 
  -3  -1  11        0.01        0.00      3.21 o 
  -2  -1  11        4.92        1.31      2.57 o 
  -1  -1  11        2.41        3.73      1.98 o 
   0  -1  11        0.30        0.00      1.64 o 
   1  -1  11        0.64        0.00      1.55 o 
   2  -1  11        0.08        0.36      1.30 o 
   3  -1  11        0.29        0.00      1.81 o 
   4  -1  11        1.34        0.00      1.66 o 
   5  -1  11        0.18        0.61      2.39 o 
   6  -1  11        0.71        1.74      4.59 o 
  -3   0  11        0.08        4.23      7.51 o 
  -2   0  11        0.51        0.00      2.52 o 
  -1   0  11        1.87        1.55      1.72 o 
   0   0  11       18.42       19.94      2.74 o 
   1   0  11        5.27        7.36      2.40 o 
   2   0  11        0.02        0.80      1.51 o 
   3   0  11        7.60        7.46      2.02 o 
   4   0  11        0.01        0.00      1.42 o 
   5   0  11        0.67        0.00      1.29 o 
   6   0  11        0.55        7.16      4.69 o 
  -3   1  11        1.21        0.00      2.43 o 
  -2   1  11        0.09        0.64      2.40 o 
  -1   1  11       21.85       20.78      3.36 o 
   0   1  11        0.24        1.67      1.69 o 
   1   1  11       14.81       19.51      2.74 o 
   2   1  11       13.06       14.95      2.35 o 
   3   1  11        9.64       14.24      2.43 o 
   4   1  11        3.05        3.74      1.73 o 
   5   1  11        6.27        4.36      2.94 o 
   6   1  11        0.02        0.05      2.08 o 
  -3   2  11        0.46        0.00      3.44 o 
  -2   2  11        4.38        7.96      3.19 o 
  -1   2  11        2.35        2.88      4.58 o 
   0   2  11       23.03       20.34      2.55 o 
   1   2  11        7.59       10.15      3.84 o 
   2   2  11        0.11        0.27      1.60 o 
   3   2  11        0.96        1.53      1.56 o 
   4   2  11        0.40        1.08      1.28 o 
   5   2  11        2.05        0.00      2.31 o 
   6   2  11        0.09        0.99      2.74 o 
  -3   3  11        2.92        0.52      2.68 o 
  -2   3  11        4.08       11.00      3.52 o 
  -1   3  11       39.84       32.17      4.30 o 
   0   3  11        1.54        6.05      3.21 o 
   1   3  11        0.02        0.76      1.51 o 
   2   3  11       34.28       33.25      3.11 o 
   3   3  11       13.17       12.66      1.84 o 
   4   3  11        6.99       10.23      3.63 o 
   5   3  11       20.15       25.46      4.42 o 
   6   3  11        0.50        1.87      3.27 o 
  -2   4  11        2.36        6.38      3.27 o 
  -1   4  11        0.78        1.77      2.22 o 
   0   4  11        4.06        5.20      1.97 o 
   1   4  11        7.44       11.73      2.23 o 
   2   4  11        0.00        0.66      1.51 o 
   3   4  11        6.48        0.65      3.60 o 
   4   4  11       11.19       14.08      3.47 o 
   5   4  11        2.08        3.29      2.85 o 
   6   4  11        1.69        0.00      2.91 o 
  -2   5  11        3.74        7.67      5.61 o 
  -1   5  11        5.15        7.88      4.00 o 
   0   5  11       16.80       21.45      2.67 o 
   1   5  11        3.48        3.67      1.79 o 
   2   5  11       12.42       15.22      5.01 o 
   3   5  11       14.48       17.36      4.34 o 
   4   5  11        6.04        8.27      7.66 o 
   5   5  11        3.48        4.93      4.37 o 
   6   5  11        1.28        0.00      2.85 o 
  -2   6  11        1.24        0.00      3.48 o 
  -1   6  11        0.14        2.77      3.48 o 
   0   6  11        4.13        3.12      1.92 o 
   1   6  11       36.13       30.58      4.95 o 
   2   6  11        7.63        8.10      3.21 o 
   3   6  11       35.86       43.71      4.85 o 
   4   6  11       58.25       69.78      5.93 o 
   5   6  11        4.48       10.66      3.95 o 
   6   6  11        4.11        4.34      4.43 o 
  -1   7  11        2.41        3.48      6.39 o 
   0   7  11        4.76        2.35      2.38 o 
   1   7  11        4.34        8.85      3.61 o 
   2   7  11        2.18       13.66      3.83 o 
   3   7  11       12.57       21.76      4.46 o 
   4   7  11        8.96       20.60      4.44 o 
   5   7  11        0.29        6.69      8.70 o 
   0   8  11        4.62        0.00      4.64 o 
   1   8  11        4.10        2.71      3.05 o 
   2   8  11        8.22       12.68      3.68 o 
   3   8  11       29.19       31.82      5.28 o 
   4   8  11       34.16       33.18      5.36 o 
   5   8  11        5.80        6.77      3.83 o 
   1   9  11        3.14        5.82      3.68 o 
   2   9  11        1.31        1.51      4.44 o 
   3   9  11        0.07        0.00      3.73 o 
   4   9  11        2.18        0.00      3.27 o 
   0  -6  12        0.33        0.00      2.88 o 
   1  -6  12        0.45        1.40      2.80 o 
   2  -6  12        0.36        0.00      2.80 o 
  -1  -5  12        0.00        3.06      2.96 o 
   0  -5  12        0.74        0.20      4.80 o 
   1  -5  12        0.26        2.46      2.80 o 
   2  -5  12        0.02        2.44      2.95 o 
   3  -5  12        0.65        6.56      3.76 o 
   4  -5  12        0.83        0.00      3.15 o 
  -1  -4  12        0.24        0.57      2.36 o 
   0  -4  12        0.97        4.18      2.79 o 
   1  -4  12        0.58        0.00      2.73 o 
   2  -4  12        0.31        1.61      3.19 o 
   3  -4  12        0.22        4.57      2.91 o 
   4  -4  12       32.87       28.87      6.94 o 
  -2  -3  12        3.55        1.72      3.84 o 
  -1  -3  12        8.86        9.28      4.46 o 
   0  -3  12        0.15        0.70      2.86 o 
   1  -3  12        0.06        0.00      2.48 o 
   2  -3  12        1.96        2.04      2.90 o 
   3  -3  12        3.49        8.13      4.08 o 
   4  -3  12        4.61       11.56      8.49 o 
   5  -3  12        1.50        0.00      2.95 o 
  -2  -2  12        7.49       10.47      3.62 o 
  -1  -2  12        0.28        2.12      2.63 o 
   0  -2  12        1.31        0.21      1.59 o 
   1  -2  12        1.68        0.00      2.71 o 
   2  -2  12        0.09        2.91      2.87 o 
   3  -2  12        0.49        2.43      2.64 o 
   4  -2  12       57.07       40.73      4.24 o 
   5  -2  12        1.43        1.93      2.52 o 
  -2  -1  12        0.24        0.38      2.66 o 
  -1  -1  12        0.39        0.72      2.40 o 
   0  -1  12        0.30        0.00      2.05 o 
   1  -1  12        0.71        2.92      2.25 o 
   2  -1  12        0.00        0.00      2.33 o 
   3  -1  12        0.11        2.22      3.02 o 
   4  -1  12        1.13        3.28      3.26 o 
   5  -1  12        0.04        0.00      2.44 o 
  -2   0  12        0.49        0.10      2.14 o 
  -1   0  12        2.91        5.29      2.91 o 
   0   0  12        0.21        0.00      1.47 o 
   1   0  12        0.04        0.00      1.84 o 
   2   0  12        3.97        3.04      3.54 o 
   3   0  12        0.48        0.00      1.70 o 
   4   0  12        4.25        0.06      1.53 o 
   5   0  12        1.55        9.23      4.92 o 
   6   0  12        0.20        0.45      3.81 o 
  -2   1  12        0.22        0.70      2.90 o 
  -1   1  12       67.50       67.32      6.60 o 
   0   1  12        0.44        0.78      1.68 o 
   1   1  12        6.57        7.71      2.71 o 
   2   1  12       19.96       18.66      2.55 o 
   3   1  12        4.00        2.93      1.95 o 
   4   1  12        0.19        3.66      1.89 o 
   5   1  12        3.83        7.28      4.87 o 
   6   1  12        5.87        4.77      4.84 o 
  -2   2  12        9.05       12.21      4.33 o 
  -1   2  12       23.54       23.72      4.36 o 
   0   2  12        0.14        2.96      2.72 o 
   1   2  12        0.30        2.75      2.10 o 
   2   2  12        0.09        0.00      1.66 o 
   3   2  12        0.01        0.25      1.42 o 
   4   2  12        4.35        5.74      7.30 o 
   5   2  12        0.09        0.00      2.67 o 
   6   2  12        0.02        3.38      3.35 o 
  -2   3  12        0.00        0.00      3.04 o 
  -1   3  12       62.79       63.68      5.21 o 
   0   3  12        4.86        1.34      1.72 o 
   1   3  12        2.84        0.30      1.43 o 
   2   3  12       21.13       21.29      2.60 o 
   3   3  12        1.93        3.69      2.78 o 
   4   3  12        0.54        0.00      3.94 o 
   5   3  12        2.51        3.71      3.35 o 
   6   3  12        1.07       11.76      4.10 o 
  -2   4  12        0.80        1.65      3.10 o 
  -1   4  12       11.46       12.65      8.30 o 
   0   4  12       11.27       10.78      3.18 o 
   1   4  12        3.93        1.97      1.94 o 
   2   4  12       11.48       16.12      3.32 o 
   3   4  12        0.69        0.00      3.07 o 
   4   4  12        1.06        4.44      3.50 o 
   5   4  12        1.76        9.37      3.78 o 
   6   4  12        2.13        3.91      3.88 o 
  -1   5  12        4.39        4.39      2.85 o 
   0   5  12        3.29        4.82      2.80 o 
   1   5  12       45.05       47.72      6.02 o 
   2   5  12        0.00        0.75      2.80 o 
   3   5  12        0.69        0.89      2.69 o 
   4   5  12        0.62        1.96      2.97 o 
   5   5  12        0.02        0.00      4.56 o 
  -1   6  12        0.23        0.00      2.73 o 
   0   6  12        5.73        4.33      2.78 o 
   1   6  12       10.16        8.61      3.50 o 
   2   6  12        4.93        5.36      3.22 o 
   3   6  12        0.08        0.00      2.66 o 
   4   6  12       24.03       29.77      5.05 o 
   5   6  12        2.28        3.63      3.85 o 
   0   7  12        2.10        4.16      5.85 o 
   1   7  12       26.92       24.35      6.05 o 
   2   7  12        2.06        4.24      3.69 o 
   3   7  12        3.43        4.89      4.26 o 
   4   7  12        2.83        2.96      3.47 o 
   1   8  12        8.14       35.58      8.85 o 
   2   8  12        0.17        0.74      2.77 o 
   3   8  12        2.18        5.01      3.99 o 
   0  -4  13        0.91        0.00      2.99 o 
   1  -4  13        9.07       11.64      5.11 o 
   2  -4  13        0.01        0.42      2.70 o 
   3  -4  13        0.68        0.00      3.50 o 
   0  -3  13        0.07        8.14      3.40 o 
   1  -3  13        2.73        0.00      2.42 o 
   2  -3  13        0.50        0.00      3.06 o 
   3  -3  13        2.03        2.99      2.90 o 
   4  -3  13        4.94        1.32      3.13 o 
  -1  -2  13        4.98        3.76      4.24 o 
   0  -2  13        0.73        1.04      2.35 o 
   1  -2  13       16.38       12.70      4.34 o 
   2  -2  13        0.21        0.00      2.92 o 
   3  -2  13        0.54        0.41      2.94 o 
   4  -2  13       27.38       24.19      4.01 o 
  -1  -1  13        1.24        7.32      4.78 o 
   0  -1  13        0.12        1.34      2.98 o 
   1  -1  13        0.88        0.82      2.41 o 
   2  -1  13        2.45        4.09      2.80 o 
   3  -1  13        0.06        0.00      2.57 o 
   4  -1  13        3.22        2.80      2.71 o 
   5  -1  13        0.00        0.00      4.41 o 
  -1   0  13        0.59        0.00      2.74 o 
   0   0  13        5.67        5.58      2.60 o 
   1   0  13        9.40        5.35      2.41 o 
   2   0  13        0.18        0.00      1.73 o 
   3   0  13        1.95        0.00      2.88 o 
   4   0  13        2.60        1.69      2.92 o 
   5   0  13        0.04        4.04      4.69 o 
  -1   1  13        6.38        4.83      3.13 o 
   0   1  13        4.26        7.38      5.18 o 
   1   1  13        2.93        4.70      2.26 o 
   2   1  13        3.61        2.12      2.15 o 
   3   1  13        5.95        4.18      2.20 o 
   4   1  13        1.42        0.87      2.68 o 
  -1   2  13        6.42        7.60      3.71 o 
   0   2  13       12.96       11.74      7.60 o 
   1   2  13        0.03        0.00      1.99 o 
   2   2  13        0.01        0.54      1.80 o 
   3   2  13        2.86        6.14      3.42 o 
   4   2  13        0.20        1.70      3.03 o 
   5   2  13        1.73        2.08      3.24 o 
  -1   3  13        3.76        9.33      9.41 o 
   0   3  13        9.26        7.23      6.82 o 
   1   3  13        3.71        2.48      2.95 o 
   2   3  13        0.22       19.98     16.73 o 
   3   3  13        5.11        3.66      3.72 o 
   4   3  13        1.91        1.44      3.07 o 
   5   3  13        0.07        1.32      3.06 o 
   0   4  13        4.02        4.66      2.73 o 
   1   4  13        8.18       10.78      2.58 o 
   2   4  13        2.90        4.19      3.54 o 
   3   4  13        0.48        0.00      3.09 o 
   4   4  13        1.29        1.68      2.93 o 
   5   4  13        0.80        0.00      3.10 o 
   0   5  13        3.24        2.66      2.90 o 
   1   5  13        0.02        5.99      3.63 o 
   2   5  13        7.18        6.05      3.40 o 
   3   5  13        2.29        3.19      3.26 o 
   4   5  13        5.06        4.05      3.96 o 
   5   5  13        0.33        0.03      2.34 o 
   1   6  13        3.94        6.61      6.00 o 
   2   6  13       11.45       10.86      3.84 o 
   3   6  13        0.57        0.00      3.88 o 
   4   6  13        6.09        4.62      8.16 o 
   2   7  13        0.99        3.06      3.60 o 
   3   7  13        0.48        3.83      4.18 o 
   1  -2  14        0.44        1.71      4.44 o 
   2  -2  14        0.05        0.00      2.75 o 
   3  -2  14        0.00        2.36      2.76 o 
   1  -1  14        5.35        0.78      2.64 o 
   2  -1  14        0.26        0.00      2.51 o 
   3  -1  14        0.04        5.32      5.53 o 
   0   0  14        3.85       15.05      4.64 o 
   1   0  14        0.07        3.03      3.17 o 
   2   0  14        2.83        1.14      2.60 o 
   3   0  14        1.48        1.73      2.62 o 
   0   1  14        2.10        0.00      3.29 o 
   1   1  14        3.67        9.93      3.91 o 
   2   1  14        0.48        0.00      2.62 o 
   3   1  14        0.00        0.00      3.98 o 
   4   1  14        0.24        0.88      4.01 o 
   0   2  14       10.38       10.10      8.76 o 
   1   2  14        0.52        0.00      2.26 o 
   2   2  14        0.49        3.50      2.55 o 
   3   2  14        5.96        2.31      3.53 o 
   4   2  14        3.42        2.54      5.19 o 
   1   3  14        0.05        0.04      2.11 o 
   2   3  14        1.34       10.79      5.67 o 
   3   3  14        0.01        2.25      3.50 o 
   4   3  14        0.73        4.16      4.06 o 
   1   4  14        2.79        3.21      5.48 o 
   2   4  14        1.28        3.66      7.73 o 
   3   4  14        3.27        3.17      3.43 o 
                                                 
